# Supplementary material for: Changing ecologies, shifting behaviours: Behavioural responses of a rainforest primate, the lion-tailed macaque Macaca silenus, to a matrix of anthropogenic habitats in southern India
Source: PLoS One. 2020 Sep 23;15(9):e0238695. doi: 10.1371/journal.pone.0238695 (PMC7511024; doi:10.1371/journal.pone.0238695)
Supplement: S2 Appendix — (XLSX) [file pone.0238695.s002.xlsx]

## Sheet: Sheet1
Date	Start Time	End Time	Length of Focal Sample (Minutes)	Focal ID	Location	Habitat Type	Food Type	Human Proximity (Metres)	Vehicular Traffic (Yes/No)	Human Interaction Type	Individual ID	Age/Sex Class	Physiological State	Absent from Troop	Autogroom	Autogroom Time (Seconds)	Drink	Feed	Active Feed (Duration seconds)	Biterate per Minute	Passive Feed (Duration seconds)	Handle Food	Handle Food Time (Seconds)	Active Forage (Duration seconds)	Food Search (Duration seconds)	Move	Climb	Run	Walk	Play	Rest	Visual Exploration	Sit	Sit Alert	Sleep	Stand	Stand Alert	Survey	Alarm Call	Body Shake	Cough	Defecate	Inspect Penis	Object Manipulation	Lick Hand	Masturbate	Rub Body or Object	Scratch Body	Sneeze
2015-11-21	14:42:00	14:49:00	8	1	Human Settlement	IPH	Human Use/ Natural	>10	Y	Nil	CT	Adult Female	0	0	0	0	0	0	60	0	75	0	0	0	0	3	0	0	0	0	1	2	1	5	0	0	0	0	0	0	0	0	0	0	0	0	0	0	0
2015-11-23	11:13:00	11:22:00	10	3	Forest Edge	Forest Edge	Natural	>10	N	Nil	KJ	Adult Male	0	0	7	0	0	0	0	0	0	0	0	45	0	8	0	0	0	0	0	2	3	5	0	0	6	0	0	0	0	0	0	0	0	0	0	0	0
2015-11-25	10:02:00	10:11:00	10	4	Forest Edge IPH Adj	IPH	Human Use/ Natural	5-10m	Y	Neutral	AU	Subadult Male	0	0	0	0	0	0	0	0	15	0	0	30	0	1	0	0	0	0	4	1	3	16	0	0	1	1	0	0	0	0	0	0	0	0	1	1	0
2015-11-25	10:31:00	10:40:00	10	5	Forest Edge IPH Adj	IPH	Human Use/ Natural	>10	Y	Nil	PE	Adult Female	0	0	3	0	0	0	0	0	0	0	0	15	0	0	0	0	0	0	10	2	2	7	0	0	1	0	0	0	0	0	0	0	0	0	1	2	0
2015-11-25	11:07:00	11:11:00	5	6	Forest Edge IPH Adj	IPH	Human Use/ Natural	>10	Y	Nil	CH	Adult Female	0	0	0	0	0	0	15	0	0	0	0	15	0	4	0	0	0	0	0	0	2	0	0	0	2	0	0	0	0	0	0	0	0	0	0	0	0
2015-11-25	11:56:00	12:03:00	8	7	Forest Edge IPH Adj	IPH	Human Use/ Natural	>10	Y	Nil	-	Juvenile Male	0	0	0	0	0	0	90	4	0	0	0	30	15	0	0	0	0	0	0	0	2	0	0	0	0	0	0	0	0	0	0	0	0	0	0	0	0
2015-11-25	12:18:00	12:27:00	10	8	Forest Edge IPH Adj	IPH	Human Use/ Natural	>10	Y	Nil	CH	Adult Female	0	0	4	0	0	0	0	0	0	0	0	0	0	3	0	0	0	0	10	0	4	6	1	0	2	0	0	0	0	0	0	0	0	0	0	1	0
2015-11-27	12:02:00	12:11:00	10	9	Forest Edge (Parry Road)	IPH	Natural	>10	Y	Nil	AU	Subadult Male	0	0	0	0	0	0	150	57	0	0	0	150	0	0	0	0	0	0	0	0	0	0	0	0	0	0	0	0	0	0	0	0	0	0	0	0	0
2015-11-27	12:41:00	12:50:00	10	10	Forest Edge (Parry Road)	IPH	Natural	>10	Y	Nil	-	Juvenile Male	0	0	0	0	0	0	60	2	0	0	0	165	0	4	0	0	0	0	1	0	3	0	0	2	1	0	0	0	0	0	0	0	0	0	0	0	0
2015-11-28	12:07:00	12:16:00	10	11	Forest Edge (Parry Road)	IPH	Natural	>10	Y	Nil	TN	Adult Female	0	0	5	0	0	0	30	0	0	0	0	75	15	2	0	0	0	0	7	0	1	3	0	0	1	0	0	0	0	0	0	0	0	0	0	1	0
2015-11-28	12:23:00	12:32:00	10	12	Forest Edge (Parry Road)	IPH	Natural	>10	Y	Nil	CT	Adult Female	0	0	3	0	0	0	0	0	0	0	0	0	0	0	0	0	0	0	21	0	0	1	0	0	0	0	0	0	0	0	0	0	0	0	0	3	0
2015-11-28	12:45:00	12:54:00	10	13	Forest Edge (Parry Road)	IPH	Natural	5-10m	Y	Neutral	KJ	Adult Male	0	0	1	0	0	0	30	6	15	0	0	45	0	0	0	0	0	0	5	0	0	0	0	0	0	0	0	0	0	0	0	0	2	0	0	1	0
2015-11-28	13:11:00	12:20:00	10	14	Forest Edge (Parry Road)	IPH	Natural	5-10m	Y	Neutral	ZU	Adult Female	0	0	0	0	0	0	75	16	0	0	0	30	0	1	0	0	0	0	9	0	1	2	0	0	2	0	0	0	0	0	0	0	0	0	0	1	0
2015-12-01	09:44:00	09:53:00	10	16	Forest Edge (Parry Road)	IPH	Natural	>10	Y	Nil	CT	Adult Female	0	0	0	0	0	0	0	0	0	0	0	15	0	0	0	0	0	0	7	0	0	3	8	0	0	0	0	0	0	0	0	0	0	0	0	3	0
2015-12-01	10:14:00	10:22:00	9	17	Forest Edge (Parry Road)	IPH	Natural	>10	Y	Nil	PR	Adult Female	0	0	1	0	0	0	60	0	0	0	0	105	15	0	0	0	0	0	3	0	0	1	3	0	0	0	0	0	0	0	0	0	0	0	0	0	0
2015-12-01	14:54:00	15:03:00	10	18	Forest Edge IPH Adj	IPH	Human Use/ Natural	>10	Y	Nil	ZU	Adult Female	0	0	0	0	0	0	0	0	0	0	0	0	0	1	0	0	0	0	5	0	0	1	2	0	1	0	0	0	0	0	0	0	0	0	0	0	0
2015-12-01	15:13:00	15:23:00	10	19	Forest Edge IPH Adj	IPH	Human Use/ Natural	>10	Y	Nil	PR	Adult Female	0	0	1	0	0	0	0	0	15	0	0	15	0	2	0	0	0	0	6	0	2	2	0	0	0	0	0	0	0	0	0	0	0	0	0	3	0
2015-12-02	12:16:00	12:25:00	10	20	Garden Hosp Lines	IPH	Human Use/ Natural	>10	Y	Nil	KJ	Adult Male	0	0	2	0	0	0	45	0	15	0	0	90	0	2	0	0	0	0	0	0	6	0	0	0	0	1	0	0	0	0	0	0	0	0	0	0	0
2015-12-03	09:53:00	10:02:00	10	21	Forest Edge IPH Adj	IPH	Human Use/ Natural	>10	Y	Nil	TN	Adult Female	0	0	2	0	0	0	15	0	90	0	0	0	15	1	0	0	0	0	11	0	2	8	0	0	0	0	0	0	0	0	0	0	0	0	1	8	0
2015-12-03	10:10:00	10:19:00	10	22	Forest Edge IPH Adj	IPH	Human Use/ Natural	>10	Y	Nil	CT	Adult Female	0	0	1	0	0	0	0	0	0	0	0	15	0	8	0	0	0	0	8	0	7	0	0	0	0	0	0	0	0	0	0	0	1	0	0	3	0
2015-12-03	11:14:00	11:23:00	10	23	Forest Edge (Parry Road)	IPH	Natural	>10	Y	Nil	KJ	Adult Male	0	0	0	0	0	0	15	0	0	0	0	30	15	5	0	2	1	0	10	2	5	0	0	0	2	0	0	0	0	0	0	0	0	0	0	0	0
2015-12-10	13:15:00	13:22:00	8	24	Forest Edge (Koranga Pala Poo)	Forest Edge	Natural	>10	N	Nil	ZU	Adult Female	0	0	0	0	0	0	180	40	0	0	0	90	60	5	0	0	0	0	0	0	2	0	0	0	1	0	0	0	0	0	0	0	0	0	0	0	0
2015-12-10	13:28:00	13:34:00	7	25	Forest Edge (Koranga Pala Poo)	Forest Edge	Natural	>10	N	Nil	AU	Subadult Male	0	0	1	0	0	0	75	7	0	15	5	30	0	11	0	0	0	0	0	0	4	0	0	0	4	0	0	0	0	0	0	0	0	0	0	0	0
2015-12-21	10:33:00	10:42:00	10	26	Forest Edge (Koranga Pala Poo)	Forest Edge	Natural	>10	Y	Nil	CH	Adult Female	0	0	0	0	0	0	0	0	0	0	0	15	0	1	0	0	0	0	0	0	0	0	0	0	0	0	0	0	0	0	0	0	0	0	0	0	0
2015-12-25	12:27:00	12:33:00	7	27	Forest Edge (Koranga Pala Poo)	Forest Edge	Natural	>10	Y	Nil	SS	Adult Female	0	0	0	0	0	0	30	0	0	0	0	60	15	5	0	0	0	0	0	0	4	0	0	0	0	0	0	0	0	0	0	0	0	0	0	0	0
2015-12-26	14:27:00	14:36:00	10	28	Forest Edge (Koranga Pala Poo)	Forest Edge	Natural	>10	Y	Nil		Juvenile Male	0	0	0	0	0	0	75	0	15	0	0	165	60	4	0	0	0	0	1	0	6	0	0	0	2	0	0	0	0	0	0	0	0	0	1	3	0
2016-01-05	16:34:00	16:38:00	5	29	IPH	IPH	Human Use/ Natural	>10	Y	Nil	AU	Subadult Male	0	0	2	0	0	0	0	0	0	0	0	0	30	2	0	0	0	0	5	0	1	0	0	0	0	0	0	0	0	0	0	0	0	2	0	6	0
2016-01-05	17:11:00	17:20:00	10	30	IPH	IPH	Human Use/ Natural	>10	Y	Nil	KJ	Adult Male	0	0	1	0	0	0	0	0	0	0	0	0	75	2	0	0	0	0	6	0	3	0	0	0	1	0	0	0	0	0	0	0	0	0	0	0	0
2016-01-06	10:07:00	10:16:00	10	31	IPH	IPH	Human Use/ Natural	>10	Y	Nil	TN	Adult Female	0	0	0	0	0	0	45	0	15	0	0	90	15	6	0	0	0	0	0	0	2	0	0	0	2	0	0	0	0	0	0	0	0	0	0	1	0
2016-01-06	10:19:00	10:25:00	7	32	IPH	IPH	Human Use/ Natural	>10	Y	Nil	AU	Subadult Male	0	0	1	0	0	0	30	0	0	0	0	30	0	9	0	0	0	0	0	0	3	0	0	0	6	0	0	0	0	0	0	0	0	0	0	0	0
2016-01-06	10:34:00	10:43:00	10	33	IPH	IPH	Human Use/ Natural	>10	Y	Nil	CT	Adult Female	0	0	2	0	0	0	0	0	0	0	0	0	0	0	0	0	0	0	2	0	1	0	2	0	0	0	0	0	0	0	0	0	0	0	0	1	0
2016-01-06	10:52:00	11:01:00	10	34	IPH	IPH	Human Use/ Natural	>10	Y	Nil	ZU	Adult Female	0	0	0	0	0	0	0	0	0	0	0	0	0	1	0	0	0	0	4	0	1	0	0	0	0	0	0	0	0	0	0	0	0	0	0	0	0
2016-01-06	11:29:00	11:38:00	10	35	IPH	IPH	Human Use/ Natural	>10	Y	Nil	FW	Adult Female	0	0	0	0	0	0	0	0	0	0	0	0	0	0	0	0	0	0	1	0	1	0	9	0	0	0	0	0	0	0	0	0	0	0	0	0	0
2016-01-06	11:39:00	11:48:00	10	36	IPH	IPH	Human Use/ Natural	>10	Y	Nil	PR	Adult Female	0	0	0	0	0	0	0	0	0	0	0	0	75	4	0	0	0	0	4	0	7	3	0	0	1	0	0	0	0	0	0	0	0	0	0	0	0
2016-01-06	12:06:00	12:13:00	8	37	IPH Settlement	IPH	Human Use/ Natural	5-10m	Y	Nil	PE	Adult Female	0	0	0	0	0	0	90	0	0	0	0	45	0	5	0	0	0	0	0	0	2	0	0	0	0	0	0	0	0	0	0	0	1	0	0	0	0
2016-01-06	12:24:00	12:33:00	10	38	IPH Settlement	IPH	Human Use/ Natural	5-10m	Y	Nil	KJ	Adult Male	0	0	0	0	0	0	0	0	15	15	3	75	90	9	0	0	0	0	2	0	7	4	1	0	6	0	0	0	0	0	0	0	1	0	0	1	0
2016-01-07	09:35:00	09:42:00	8	39	Forest Edge (Parry Road)	IPH	Natural	>10	Y	Nil	SS	Adult Female	0	0	0	0	0	0	60	0	30	0	0	45	45	3	0	0	0	0	3	0	2	0	0	0	0	0	0	0	0	0	0	0	0	0	0	1	0
2016-01-07	15:28:00	15:37:00	10	40	Forest Edge (Koranga Pala Poo)	Forest Edge	Natural	>10	N	Nil	CT	Adult Female	0	0	0	0	0	0	240	0	0	0	0	255	30	1	0	0	0	0	0	0	1	0	0	0	0	0	0	0	0	0	0	0	2	0	0	1	0
2016-02-09	09:49:00	09:58:00	10	42	Forest Int (TFRD)	Forest Interior	Natural	>10	N	Nil	AU	Subadult Male	0	0	2	0	0	0	0	0	0	0	0	0	0	3	0	0	0	0	3	0	1	1	14	0	1	0	0	0	0	0	0	0	0	0	0	0	0
2016-02-09	10:28:00	10:37:00	10	43	Forest Int (TFRD)	Forest Interior	Natural	>10	N	Nil	FW	Adult Female	0	0	0	0	0	0	0	0	0	0	0	0	0	0	0	0	0	0	0	0	0	2	0	0	0	0	0	0	0	0	0	0	0	0	0	1	0
2016-02-09	11:01:00	11:08:00	8	44	Forest Int (TFRD)	Forest Interior	Natural	>10	N	Nil	TN	Adult Female	0	0	0	0	0	0	135	0	0	0	0	60	0	0	0	0	0	0	0	0	0	0	0	0	0	0	0	0	0	0	0	0	0	0	0	0	0
2016-02-09	11:32:00	11:41:00	10	45	Forest Edge (TFRD)	Forest Edge	Natural	>10	N	Nil	KJ	Adult Male	0	0	0	0	0	0	0	0	0	0	0	45	30	8	0	0	0	0	3	3	7	1	0	0	2	0	3	1	0	0	0	0	0	0	0	2	0
2016-02-09	11:49:00	11:55:00	7	46	Tea (TFRD)	Forest Edge	Natural	>10	N	Nil	ZU	Adult Female	0	0	0	0	0	0	45	0	0	0	0	30	30	2	0	0	0	0	1	0	3	0	0	0	0	0	0	0	0	0	0	0	0	0	0	0	0
2016-02-11	12:50:00	12:59:00	10	47	Forest Int	Forest Interior	Natural	>10	N	Nil	CT	Adult Female	0	0	0	0	0	0	180	0	45	0	0	150	45	1	0	0	0	0	1	0	2	0	0	0	0	0	0	1	0	0	0	0	0	0	0	0	0
2016-02-11	13:13:00	13:20:00	8	48	Forest Int	Forest Interior	Natural	>10	N	Nil	PE	Adult Female	0	0	1	0	0	0	135	0	0	0	0	60	15	0	0	0	0	0	0	0	1	0	0	0	0	0	0	0	0	0	0	0	3	0	0	2	0
2016-02-11	13:26:00	13:35:00	10	49	Forest Int	Forest Interior	Natural	>10	N	Nil	CH	Adult Female	0	0	4	0	0	0	60	0	45	0	0	45	45	8	0	0	0	0	3	0	7	2	0	0	0	0	0	0	0	0	0	0	1	0	1	5	0
2016-02-11	13:39:00	13:48:00	10	50	Forest Int	Forest Interior	Natural	>10	N	Nil	SS	Adult Female	0	0	5	0	0	0	0	0	45	0	0	0	30	4	0	0	0	0	7	1	7	0	0	0	0	0	0	0	0	0	0	0	0	0	1	5	0
2016-02-11	14:07:00	14:13:00	7	51	Forest Int	Forest Interior	Natural	>10	N	Nil	KJ	Adult Male	0	0	1	0	0	0	15	0	0	0	0	15	30	4	0	0	0	0	2	0	2	0	0	0	3	0	0	0	0	0	0	0	0	0	1	1	0
2016-02-11	14:21:00	14:27:00	7	52	Forest Int	Forest Interior	Natural	>10	N	Nil	ZU	Adult Female	0	0	2	0	0	0	15	0	0	0	0	15	60	9	0	0	0	0	2	0	7	0	0	0	3	0	0	0	0	0	0	0	0	0	0	1	0
2016-02-11	15:01:00	15:10:00	10	53	Forest Int	Forest Interior	Natural	>10	N	Nil	AU	Subadult Male	0	0	1	0	0	0	45	0	30	0	0	150	30	2	0	0	0	0	4	0	6	0	0	0	1	0	0	0	0	0	0	0	0	0	0	1	0
2016-02-11	15:32:00	15:41:00	10	54	Forest Int	Forest Interior	Natural	>10	N	Nil	TN	Adult Female	0	0	1	0	0	0	75	0	15	0	0	165	75	1	0	0	0	0	1	0	3	0	0	0	2	0	0	0	0	0	0	0	0	0	0	0	0
2016-02-12	10:16:00	10:25:00	10	55	Forest Int	Forest Interior	Natural	>10	N	Nil	TN	Adult Female	0	0	1	3	0	0	0	0	0	0	0	0	0	0	0	0	0	0	6	3	1	0	1	0	0	0	0	0	0	0	0	0	0	0	0	1	0
2016-02-12	10:32:00	10:41:00	10	56	Forest Int	Forest Interior	Natural	>10	N	Nil	FW	Adult Female	0	0	1	0	0	0	0	0	0	0	0	0	0	0	0	0	0	0	4	0	0	0	9	0	0	0	0	0	0	0	0	0	1	0	0	0	0
2016-02-12	10:48:00	10:54:00	7	57	Tea	Forest Edge	Natural	>10	N	Nil	CT	Adult Female	0	0	3	10	0	0	0	0	0	0	0	0	15	4	0	0	0	0	6	2	5	0	3	0	1	0	0	0	0	0	0	0	0	0	0	2	0
2016-02-12	11:00:00	11:09:00	10	58	Tea	Forest Edge	Natural	>10	N	Nil	ZU	Adult Female	0	0	1	2	0	0	195	0	0	0	0	210	105	1	0	0	0	0	3	3	3	0	0	0	0	0	0	0	0	0	0	0	0	0	0	0	0
2016-02-12	11:15:00	11:24:00	10	59	Tea	Forest Edge	Natural	>10	N	Nil	KJ	Adult Male	0	0	0	0	0	0	0	0	0	0	0	0	0	10	0	0	0	0	11	2	4	0	0	0	6	0	0	0	0	0	0	0	0	0	0	1	0
2016-02-12	11:27:00	11:33:00	7	60	Tea	Forest Edge	Natural	>10	N	Nil	FW	Adult Female	0	0	0	0	0	0	0	0	0	0	0	0	0	5	0	0	0	0	5	5	6	0	0	0	2	0	0	0	0	0	0	0	0	0	0	3	0
2016-02-12	11:50:00	11:59:00	10	61	Forest Edge	Forest Edge	Natural	>10	Y	Nil	SS	Adult Female	0	0	0	0	0	0	0	0	0	0	0	0	30	1	0	0	0	0	11	7	3	1	3	0	0	0	0	0	0	0	0	0	0	0	1	2	0
2016-02-12	12:03:00	12:12:00	10	62	Forest Edge	Forest Edge	Natural	>10	Y	Nil	AU	Subadult Male	0	0	0	0	0	0	90	0	15	0	0	120	60	3	0	0	0	0	4	1	5	0	0	0	0	0	0	0	0	0	0	0	0	0	0	0	0
2016-02-12	12:23:00	12:32:00	10	63	Forest Edge	Forest Edge	Natural	>10	Y	Nil	CH	Adult Female	0	0	2	3	0	0	0	0	0	0	0	30	15	2	0	0	0	0	10	1	4	0	1	0	0	0	0	0	0	0	0	0	0	0	0	6	0
2016-02-12	12:57:00	13:06:00	10	64	Forest Int	Forest Interior	Natural	>10	N	Nil	PE	Adult Female	0	0	7	100	0	0	0	0	0	0	0	0	0	0	0	0	0	0	12	2	1	1	1	0	1	0	0	0	0	0	0	0	5	0	8	13	0
2016-02-12	13:37:00	13:42:00	6	65	Forest Int	Forest Interior	Natural	>10	N	Nil	FW	Adult Female	0	0	7	110	0	0	0	0	0	0	0	0	0	0	0	0	0	0	3	0	1	0	0	0	0	0	0	0	0	0	0	0	5	0	0	9	0
2016-02-12	13:43:00	13:52:00	10	66	Forest Int	Forest Interior	Natural	>10	N	Nil	TN	Adult Female	0	0	0	0	0	0	0	0	0	0	0	15	0	0	0	0	0	0	10	0	1	0	2	0	0	0	0	0	0	0	0	0	0	0	0	2	0
2016-02-18	08:46:00	08:55:00	10	67	Forest Int	Forest Interior	Natural	>10	Y	Nil	TN	Adult Female	0	0	4	23	0	0	0	0	0	0	0	0	75	1	0	0	0	0	22	10	2	0	1	0	0	0	0	0	0	0	0	0	0	0	0	2	0
2016-02-18	09:05:00	09:14:00	10	68	Forest Int	Forest Interior	Natural	>10	N	Nil	PE	Adult Female	0	0	0	0	0	0	135	0	15	0	0	255	45	5	0	0	0	0	0	0	1	1	0	0	2	0	0	0	0	0	0	0	0	0	0	0	0
2016-02-18	11:10:00	11:19:00	10	69	Forest Edge (Koranga Pala Poo)	Forest Edge	Natural	>10	Y	Nil	CH	Adult Female	0	0	0	0	0	0	105	0	0	0	0	210	15	1	0	0	0	0	2	0	0	0	0	0	0	0	0	0	0	0	0	0	0	0	0	0	0
2016-02-18	11:26:00	11:35:00	10	70	Forest Edge (Koranga Pala Poo)	Forest Edge	Natural	>10	Y	Nil	KJ	Adult Male	0	0	1	25	0	0	0	0	0	0	0	0	30	5	0	0	0	0	16	5	6	0	0	0	3	0	0	0	0	0	0	0	0	0	0	2	0
2016-02-18	11:40:00	11:49:00	10	71	Forest Edge (Koranga Pala Poo)	Forest Edge	Natural	>10	Y	Nil	PE	Adult Female	0	0	1	0	0	0	0	0	0	0	0	0	0	1	0	0	0	0	1	1	2	0	7	0	0	0	0	0	0	0	0	0	0	0	0	0	0
2016-02-18	12:31:00	12:40:00	10	72	Forest Int	Forest Interior	Natural	>10	N	Nil	FW	Adult Female	0	0	2	25	0	0	0	0	0	0	0	0	0	0	0	0	0	0	1	0	0	0	0	0	0	0	0	0	0	0	0	0	0	0	0	1	0
2016-02-18	12:48:00	12:56:00	9	73	Forest Int	Forest Interior	Natural	>10	N	Nil	ZU	Adult Female	0	0	0	0	0	0	0	0	0	0	0	0	60	8	0	0	0	0	3	1	1	0	0	0	1	0	0	0	0	0	0	0	0	0	0	2	0
2016-02-18	13:01:00	13:10:00	10	74	Forest Int	Forest Interior	Natural	>10	N	Nil	CT	Adult Female	0	0	0	0	0	0	0	0	0	0	0	0	0	5	0	0	0	0	9	0	3	0	1	0	0	0	0	0	0	0	0	0	0	0	0	0	0
2016-02-18	13:19:00	13:28:00	10	75	Forest Int	Forest Interior	Natural	>10	N	Nil	AU	Subadult Male	0	0	0	0	0	0	135	0	0	0	0	60	0	2	0	0	0	0	3	0	3	0	0	0	0	0	0	0	0	0	0	0	0	0	1	1	0
2016-02-18	13:30:00	13:34:00	5	76	Forest Int	Forest Interior	Natural	>10	N	Nil	FW	Adult Female	0	0	0	0	0	0	30	0	15	0	0	0	45	3	0	0	0	0	4	0	2	0	0	0	0	0	0	0	0	0	0	0	0	0	1	2	0
2016-02-18	13:45:00	13:54:00	10	77	Forest Int	Forest Interior	Natural	>10	N	Nil	SS	Adult Female	0	0	0	0	0	0	165	0	0	0	0	75	0	2	0	0	0	0	1	0	0	0	1	0	1	0	0	0	0	0	0	0	0	0	0	0	0
2016-02-19	13:55:00	14:04:00	10	78	Forest Int	Forest Interior	Natural	>10	N	Nil	KJ	Adult Male	0	0	0	0	0	0	60	0	0	0	0	75	30	4	0	0	0	0	3	0	4	0	0	0	2	0	0	0	0	0	0	0	0	0	0	0	0
2016-02-18	14:12:00	14:17:00	6	79	Forest Int	Forest Interior	Natural	>10	N	Nil	CH	Adult Female	0	0	0	0	0	0	15	0	15	0	0	45	45	4	0	0	0	0	4	0	2	1	0	0	3	0	0	0	0	0	0	0	0	0	0	0	0
2016-02-18	14:28:00	14:37:00	10	80	Forest Int	Forest Interior	Natural	>10	N	Nil	ZU	Adult Female	0	0	3	95	0	0	0	0	0	0	0	0	15	3	0	0	0	0	1	0	2	0	0	0	1	0	0	0	0	0	0	0	0	0	0	2	0
2016-02-18	14:39:00	14:48:00	10	81	Forest Int	Forest Interior	Natural	>10	N	Nil	TN	Adult Female	0	0	0	0	0	0	45	0	0	0	0	30	0	0	0	0	0	0	5	1	1	0	9	0	0	0	0	0	0	0	0	0	0	0	0	1	0
2016-02-22	08:34:00	08:43:00	10	82	Forest Edge (Bare Ground)	Forest Edge	Natural	>10	N	Nil	SS	Adult Female	0	0	3	27	0	0	0	0	0	0	0	15	15	1	0	0	0	0	9	3	3	0	0	0	0	0	0	0	0	0	0	0	0	0	0	1	0
2016-02-22	08:51:00	09:00:00	10	83	Forest Edge (Bare Ground)	Forest Edge	Natural	>10	N	Nil	CT	Adult Female	0	0	0	0	0	0	60	0	0	0	0	60	90	3	0	0	0	0	12	0	3	0	0	0	2	0	0	0	0	0	0	0	0	0	0	4	0
2016-02-22	09:03:00	09:12:00	10	84	Forest Edge (Bare Ground)	Forest Edge	Natural	>10	N	Nil	CH	Adult Female	0	0	1	2	0	0	15	0	0	0	0	30	120	12	0	0	0	0	3	0	7	0	0	0	1	0	0	0	0	0	0	0	0	0	0	2	0
2016-02-22	09:16:00	09:25:00	10	85	Forest Edge (Bare Ground)	Forest Edge	Natural	>10	N	Nil	AU	Subadult Male	0	0	3	83	0	0	45	0	0	0	0	75	90	4	0	0	0	0	3	0	5	0	0	0	1	0	0	0	0	0	0	0	0	0	0	1	0
2016-02-22	09:41:00	09:50:00	10	86	Forest Edge (Bare Ground)	Forest Edge	Natural	>10	N	Nil	KJ	Adult Male	0	0	1	15	0	0	60	0	0	0	0	75	30	11	0	0	0	0	4	1	3	0	0	0	6	0	0	0	0	0	0	0	0	0	0	1	0
2016-02-22	10:01:00	10:10:00	10	87	Forest Int	Forest Interior	Natural	>10	N	Nil	PE	Adult Female	0	0	0	0	0	0	315	0	0	0	0	240	75	0	0	0	0	0	1	0	4	0	0	0	0	0	0	0	0	0	0	0	0	0	0	1	0
2016-02-22	10:29:00	10:38:00	10	88	Forest Int	Forest Interior	Natural	>10	N	Nil	FW	Adult Female	0	0	3	100	0	0	0	0	0	0	0	15	15	2	0	0	0	0	5	0	4	0	0	1	0	0	0	0	0	0	0	0	0	0	0	1	0
2016-02-22	10:42:00	10:51:00	10	89	Forest Int	Forest Interior	Natural	>10	N	Nil	CH	Adult Female	0	0	1	2	0	0	0	0	0	0	0	0	0	0	0	0	0	0	7	1	0	0	8	0	0	0	0	0	0	0	0	0	0	0	1	1	0
2016-02-22	11:09:00	11:18:00	10	90	Forest Int	Forest Interior	Natural	>10	N	Nil	PR	Adult Female	0	0	0	0	0	0	0	0	0	0	0	0	0	0	0	0	0	0	0	0	0	0	10	0	0	0	0	0	0	0	0	0	0	0	0	0	0
2016-02-22	11:25:00	11:34:00	10	91	Forest Int	Forest Interior	Natural	>10	N	Nil	PE	Adult Female	0	0	2	15	0	0	0	0	0	0	0	30	60	2	0	0	0	0	0	0	1	0	0	0	0	0	0	0	0	0	0	0	0	0	0	4	0
2016-02-22	11:48:00	11:57:00	10	92	Forest Int	Forest Interior	Natural	>10	N	Nil	CT	Adult Female	0	0	0	0	0	0	15	0	0	0	0	30	0	6	0	0	0	0	8	0	2	0	0	0	0	0	0	0	0	0	0	0	2	0	4	5	0
2016-02-22	12:23:00	12:32:00	10	93	Forest Int	Forest Interior	Natural	>10	N	Nil	FW	Adult Female	0	0	0	0	0	0	165	0	0	0	0	105	75	0	0	0	0	0	0	0	3	0	0	0	0	0	0	0	0	0	0	0	0	0	0	0	0
2016-02-22	14:07:00	14:16:00	10	94	Forest Int	Forest Interior	Natural	>10	N	Nil	PE	Adult Female	0	0	0	0	0	0	0	0	0	0	0	15	45	1	0	0	0	0	4	0	3	0	4	0	0	0	0	0	0	0	0	0	0	0	0	0	0
2016-02-22	14:27:00	14:36:00	10	95	Forest Int	Forest Interior	Natural	>10	N	Nil	KJ	Adult Male	0	0	0	0	0	0	0	0	15	0	0	0	15	4	0	0	0	0	8	0	0	0	0	0	2	0	0	0	0	0	0	0	0	0	0	0	0
2016-02-22	14:37:00	14:46:00	10	96	Forest Int	Forest Interior	Natural	>10	N	Nil	SS	Adult Female	0	0	0	0	0	0	0	0	0	0	0	0	30	0	0	0	0	0	6	0	0	0	0	0	0	0	0	0	0	0	0	0	0	0	0	4	0
2016-02-23	11:32:00	11:41:00	10	97	Forest Int	Forest Interior	Natural	>10	N	Nil	SS	Adult Female	0	0	1	3	0	0	90	0	0	0	0	45	120	6	0	0	0	0	6	1	4	0	0	3	0	0	0	0	0	0	0	0	0	0	0	1	0
2016-02-23	11:46:00	11:55:00	10	98	Forest Int	Forest Interior	Natural	>10	N	Nil	KJ	Adult Male	0	0	0	0	0	0	15	0	0	0	0	15	75	2	0	0	0	0	9	0	2	0	2	0	1	0	0	0	0	0	0	0	0	0	0	0	0
2016-02-23	12:05:00	12:14:00	10	99	Forest Int	Forest Interior	Natural	>10	N	Nil	FW	Adult Female	0	0	0	0	0	0	0	0	0	0	0	0	0	0	0	0	0	0	12	2	0	0	3	0	0	0	0	0	0	0	0	0	0	0	0	0	0
2016-02-23	12:18:00	12:27:00	10	100	Forest Int	Forest Interior	Natural	>10	N	Nil	TN	Adult Female	0	0	3	8	0	0	0	0	0	0	0	0	0	0	0	0	0	0	12	1	0	0	6	0	0	0	0	0	0	0	0	0	0	0	0	1	0
2016-02-23	13:02:00	13:11:00	10	101	Forest Int	Forest Interior	Natural	>10	N	Nil	PE	Adult Female	0	0	0	0	0	0	0	0	0	0	0	0	0	0	0	0	0	0	0	0	0	0	0	0	0	0	0	0	0	0	0	0	0	0	0	0	0
2016-02-23	14:02:00	14:11:00	10	102	Forest Int	Forest Interior	Natural	>10	N	Nil	ZU	Adult Female	0	0	1	3	0	0	0	0	0	0	0	0	0	0	0	0	0	0	1	1	4	2	0	0	0	0	0	0	0	0	0	0	1	0	0	4	0
2016-02-23	14:34:00	14:40:00	7	103	Forest Int	Forest Interior	Natural	>10	N	Nil	PE	Adult Female	0	0	0	0	0	0	0	0	0	0	0	0	0	2	0	0	0	0	13	0	0	0	0	1	0	0	0	0	0	0	0	0	0	0	0	0	0
2016-02-23	15:17:00	15:26:00	10	104	Forest Int	Forest Interior	Natural	>10	N	Nil	FW	Adult Female	0	0	2	18	0	0	0	0	0	0	0	0	0	1	0	0	0	0	4	1	0	0	0	0	0	0	0	0	0	0	0	0	0	0	0	2	0
2016-02-23	15:29:00	15:38:00	10	105	Forest Int	Forest Interior	Natural	>10	N	Nil	CT	Adult Female	0	0	1	3	0	0	0	0	0	0	0	15	30	2	0	0	0	0	11	0	2	0	1	1	0	0	0	0	0	0	0	0	1	0	0	1	0
2016-02-23	15:53:00	16:02:00	10	106	Forest Int	Forest Interior	Natural	>10	N	Nil	FW	Adult Female	0	0	1	5	0	0	15	0	75	0	0	45	30	3	0	0	0	0	11	2	4	0	0	1	0	0	0	0	0	0	0	0	1	0	0	6	0
2016-02-23	16:11:00	16:20:00	10	107	Forest Int	Forest Interior	Natural	>10	N	Nil	FW	Adult Female	0	0	0	0	0	0	225	0	0	0	0	120	0	0	0	0	0	0	0	0	0	0	0	0	0	0	0	0	0	0	0	0	0	0	0	0	0
2016-02-23	16:41:00	16:50:00	10	108	Forest Int	Forest Interior	Natural	>10	N	Nil	PR	Adult Female	0	0	1	5	0	0	0	0	0	0	0	0	0	6	0	0	0	0	11	2	1	0	0	3	0	0	0	0	0	0	0	0	0	0	0	0	0
2016-02-23	16:52:00	17:01:00	10	109	TFRD	Forest Edge	Natural	>10	N	Nil	KJ	Adult Male	0	0	0	0	0	0	15	0	15	0	0	0	30	10	0	0	0	0	7	2	6	0	0	0	6	0	0	0	0	0	0	0	0	0	0	1	0
2016-02-23	17:04:00	17:13:00	10	110	TFRD	Forest Edge	Natural	>10	N	Nil	PE	Adult Female	0	0	1	3	0	0	0	0	0	0	0	0	45	6	0	0	0	0	13	2	4	0	0	1	0	0	0	0	0	0	0	0	0	0	0	1	0
2016-02-23	17:17:00	17:26:00	10	111	TFRD	Forest Edge	Natural	>10	N	Nil	CT	Adult Female	0	0	0	0	0	0	15	0	0	0	0	15	0	13	0	0	1	0	5	0	6	0	0	1	0	0	0	0	0	0	0	0	0	0	0	0	0
2016-02-23	17:27:00	17:36:00	10	112	Bare Ground	Bareground	Natural	>10	N	Nil	AU	Subadult Male	0	0	0	0	0	0	15	0	0	0	0	0	0	0	0	0	0	0	17	4	2	1	0	0	0	0	0	0	0	0	0	0	0	0	0	3	0
2016-02-24	08:31:00	08:40:00	10	113	Bare Ground	Bareground	Natural	>10	N	Nil	AU	Subadult Male	0	0	5	38	0	0	0	0	0	45	0	0	0	2	0	0	0	0	0	0	1	0	0	0	0	0	0	0	0	0	0	0	0	0	0	2	0
2016-02-24	08:41:00	08:50:00	10	114	Bare Ground	Bareground	Natural	>10	N	Nil	KJ	Adult Male	0	0	1	2	0	0	150	0	15	0	0	150	90	1	0	0	0	0	2	0	4	0	0	0	12	0	0	0	0	0	0	0	0	0	0	0	0
2016-02-24	08:57:00	09:06:00	10	115	Bare Ground	Bareground	Natural	>10	N	Nil	CT	Adult Female	0	0	1	2	0	0	105	0	180	0	0	105	30	10	0	0	0	0	5	0	7	0	0	1	0	0	0	0	0	0	0	0	1	0	0	0	0
2016-02-24	09:38:00	09:47:00	10	116	Bare Ground	Bareground	Natural	>10	N	Nil	PR	Adult Female	With Infant	0	0	0	0	0	0	0	0	0	0	0	15	3	0	0	0	0	1	0	0	0	6	0	0	0	0	0	0	0	0	0	0	0	0	0	0
2016-02-24	09:54:00	10:03:00	10	117	Bare Ground	Bareground	Natural	>10	N	Nil	ZU	Adult Female	Mourning Infant	0	1	2	0	0	0	0	0	0	0	0	0	1	0	0	0	0	0	0	0	0	0	1	0	0	0	0	0	0	0	0	0	0	0	1	0
2016-02-24	10:17:00	10:26:00	10	118	Bare Ground	Bareground	Natural	>10	N	Nil	TN	Adult Female		0	1	3	0	0	0	0	0	0	0	0	0	5	0	0	0	0	2	0	0	0	0	0	0	0	0	0	0	0	0	0	0	0	0	0	0
2016-02-24	10:49:00	10:58:00	10	119	Bare Ground	Bareground	Natural	>10	N	Nil	FW	Adult Female		0	0	0	0	0	0	0	75	0	0	45	0	6	0	0	0	0	0	3	6	0	0	0	0	0	0	0	0	0	0	0	1	0	0	1	0
2016-02-24	11:00:00	11:09:00	10	120	Bare Ground	Bareground	Natural	>10	N	Nil	ZU	Adult Female	Mourning Infant	0	1	5	0	0	15	0	0	0	0	30	0	4	0	0	0	0	0	4	0	0	0	1	0	0	0	0	0	0	0	0	0	0	0	1	0
2016-02-24	11:23:00	11:32:00	10	121	Forest Interior	Forest Interior	Natural	>10	N	Nil	PE	Adult Female	Pregnant	0	2	8	0	0	15	0	15	0	0	45	45	6	0	0	0	0	6	2	4	0	0	1	0	0	0	0	0	0	0	0	0	0	0	2	0
2016-02-24	11:42:00	11:50:00	9	122	Forest Interior	Forest Interior	Natural	>10	N	Nil	SS	Adult Female	First Degree Oestrus	0	2	14	0	0	0	0	0	0	0	0	15	2	0	0	0	0	4	0	4	0	0	1	0	0	0	0	0	0	0	0	0	0	0	0	0
2016-02-24	13:01:00	13:10:00	10	123	Forest Interior	Forest Interior	Natural	>10	N	Nil	AU	Subadult Male		0	0	0	0	0	30	0	15	0	0	15	105	1	0	0	0	0	9	0	1	0	0	0	0	0	0	0	0	0	0	0	0	0	0	2	0
2016-02-24	13:15:00	13:24:00	10	124	Forest Edge (TFRD)	Forest Edge	Natural	>10	N	Nil	CT	Adult Female		0	0	0	0	0	0	0	0	0	0	0	0	0	0	0	0	0	11	0	0	0	11	0	0	0	0	0	0	0	0	0	0	0	0	0	0
2016-02-24	13:30:00	13:39:00	10	125	Forest Edge (TFRD)	Forest Edge	Natural	>10	N	Nil	ZU	Adult Female		0	0	0	0	0	0	0	0	0	0	0	15	1	0	0	0	0	7	1	1	0	10	1	0	0	0	0	0	0	0	0	0	0	0	2	0
2016-02-24	13:40:00	13:49:00	10	126	Forest Edge (TFRD)	Forest Edge	Natural	>10	N	Nil	TN	Adult Female		0	2	35	0	0	0	0	0	0	0	0	0	0	0	0	0	0	10	0	1	0	0	1	0	0	0	0	0	0	0	0	0	0	0	0	0
2016-02-24	14:07:00	14:16:00	10	127	Forest Interior	Forest Interior	Natural	>10	N	Nil	KJ	Adult Male		0	1	5	0	0	30	0	0	0	0	30	30	3	0	0	0	0	11	0	2	0	0	0	0	0	0	0	0	0	0	0	0	0	0	0	0
2016-02-25	11:06:00	11:15:00	10	128	Forest Interior	Forest Interior	Natural	>10	N	Nil	PE	Adult Female	First Degree Oestrus	0	2	57	0	0	15	0	60	0	0	15	30	1	0	0	0	0	6	0	2	0	0	0	1	0	1	0	0	0	0	0	0	0	0	1	0
2016-02-25	11:20:00	11:29:00	10	129	Forest Interior	Forest Interior	Natural	>10	N	Nil	FW	Adult Female		0	0	0	0	0	30	0	0	0	0	90	60	5	0	0	0	0	5	1	4	0	0	3	0	0	0	0	0	0	0	0	1	0	1	4	0
2016-02-25	11:41:00	11:50:00	10	130	Forest Interior	Forest Interior	Natural	>10	N	Nil	AU	Subadult Male		0	0	0	0	0	30	0	15	0	0	90	135	7	0	0	0	3	0	0	7	0	0	3	0	0	0	0	0	0	0	0	0	0	0	4	0
2016-02-25	12:13:00	12:21:00	9	131	Bare Ground	Bareground	Natural	>10	N	Nil	TN	Adult Female		0	0	0	0	0	30	0	0	45	90	150	15	1	0	0	0	0	0	0	2	0	0	0	0	0	0	0	0	0	0	0	0	0	0	2	0
2016-02-25	12:23:00	12:32:00	10	132	Bare Ground	Bareground	Natural	>10	N	Nil	SS	Adult Female	Oestrus	0	0	0	0	0	45	0	0	0	0	240	150	2	0	0	0	0	0	0	2	0	0	0	0	0	0	0	0	0	0	0	0	0	0	0	0
2016-02-25	12:36:00	12:45:00	10	133	Bare Ground	Bareground	Natural	>10	N	Nil	CT	Adult Female		0	0	0	0	0	0	0	0	0	0	45	45	8	0	0	0	0	22	5	12	0	0	1	0	0	0	0	0	0	0	0	1	0	0	0	0
2016-02-25	13:11:00	13:20:00	10	134	Bare Ground	Bareground	Natural	>10	N	Nil	ZU	Adult Female		0	3	12	0	0	0	0	0	0	0	60	15	4	0	0	0	0	8	1	3	0	1	2	0	0	0	0	0	0	0	0	0	0	0	1	0
2016-02-26	13:21:00	13:30:00	10	135	Bare Ground	Bareground	Natural	>10	N	Nil	KJ	Adult Male		0	8	212	0	0	0	0	0	0	0	15	0	4	0	0	0	0	5	3	2	0	0	0	5	2	0	0	0	0	0	0	0	0	0	2	0
2016-02-25	13:58:00	14:07:00	10	136	Bare Ground	Bareground	Natural	>10	N	Nil	SS	Adult Female		0	2	50	0	0	30	0	105	0	0	105	90	1	0	0	0	0	2	1	6	0	0	1	0	0	0	0	0	0	0	0	3	0	0	1	0
2016-02-25	14:08:00	14:17:00	10	137	Bare Ground	Bareground	Natural	>10	N	Nil	PR	Adult Female	With Infant	0	0	0	0	0	0	0	75	0	0	0	30	2	0	0	0	0	2	0	3	0	0	0	0	0	0	0	0	0	0	0	0	0	0	0	0
2016-02-25	14:18:00	14:27:00	10	138	Bare Ground	Bareground	Natural	>10	N	Nil	ZU	Adult Female		0	1	2	0	0	0	0	0	0	0	0	0	0	0	0	0	0	22	1	0	0	4	0	0	0	0	0	0	0	0	0	0	0	0	1	0
2016-02-25	15:41:00	15:50:00	10	139	Bare Ground	Bareground	Natural	>10	N	Nil	ZU	Adult Female		0	0	0	0	0	45	0	30	0	0	90	195	1	0	0	0	0	0	1	4	0	0	7	0	0	0	0	0	0	0	0	1	0	0	1	0
2016-02-25	16:01:00	16:10:00	10	140	Bare Ground	Bareground	Natural	>10	N	Nil	PE	Adult Female		0	2	25	0	0	0	0	0	0	0	0	15	0	0	0	0	0	9	2	0	0	0	0	0	0	0	1	0	0	0	0	0	0	0	1	0
2016-02-25	16:18:00	16:27:00	10	141	Bare Ground	Bareground	Natural	>10	N	Nil	FW	Adult Female		0	0	0	0	0	0	0	0	0	0	0	0	1	0	0	0	0	0	0	1	0	0	1	0	0	0	0	0	0	0	0	0	0	0	1	0
2016-02-25	16:40:00	16:49:00	10	142	Bare Ground	Bareground	Natural	>10	N	Nil	KJ	Adult Male		0	1	15	0	0	0	0	0	0	0	30	15	5	0	0	0	0	0	3	4	0	0	2	0	0	0	0	0	0	0	0	0	0	0	0	0
2016-02-25	17:01:00	17:10:00	10	143	Bare Ground	Bareground	Natural	>10	N	Nil	ZU	Adult Female		0	1	10	0	0	75	0	0	0	0	90	135	7	0	0	0	0	2	1	7	0	0	0	0	0	0	0	0	0	0	0	0	0	0	1	0
2016-02-25	17:14:00	17:23:00	10	144	Bare Ground	Bareground	Natural	>10	N	Nil	PR	Adult Female	With Infant	0	0	0	0	0	225	0	15	0	0	195	30	0	0	0	0	0	0	0	0	0	0	0	0	0	0	0	0	0	0	0	0	0	0	0	0
2016-02-25	17:24:00	17:33:00	10	145	Bare Ground	Bareground	Natural	>10	N	Nil	CT	Adult Female		0	0	0	0	0	15	0	105	0	0	45	45	11	0	0	0	0	0	1	4	0	0	2	0	0	0	0	0	0	0	0	1	0	0	0	0
2016-02-29	07:32:00	07:41:00	10	146	Forest Interior	Forest Interior	Natural	>10	N	Nil	ZU	Adult Female		0	0	0	0	0	255	0	15	0	0	195	75	3	0	0	0	0	0	1	4	0	0	1	0	0	0	0	0	0	0	0	0	0	0	1	0
2016-02-29	07:45:00	07:54:00	10	147	Forest Interior	Forest Interior	Natural	>10	N	Nil	KJ	Adult Male		0	0	0	0	0	420	0	45	0	0	435	225	4	0	0	0	0	0	0	8	0	0	4	1	0	0	0	0	0	0	0	0	0	0	1	0
2016-02-29	08:07:00	08:16:00	10	148	Forest Interior	Forest Interior	Natural	>10	N	Nil	TN	Adult Female	Oestrus	0	0	0	0	0	135	38	15	0	0	120	135	10	0	0	0	0	0	1	3	0	0	6	0	0	1	1	0	0	0	0	1	0	0	0	0
2016-02-29	08:22:00	08:31:00	10	149	Forest Interior	Forest Interior	Natural	>10	N	Nil	PR	Adult Female	With Infant	0	2	4	0	0	15	0	0	0	0	15	30	2	0	0	0	0	3	0	2	0	12	1	0	0	0	0	0	0	0	0	0	0	0	1	0
2016-02-29	08:37:00	08:46:00	10	150	Forest Interior	Forest Interior	Natural	>10	N	Nil	CT	Adult Female		0	1	3	0	0	0	0	0	0	0	15	30	2	0	0	0	0	7	1	2	0	0	0	0	0	0	1	0	0	0	0	0	0	0	3	0
2016-02-29	08:54:00	09:03:00	10	151	Forest Interior	Forest Interior	Natural	>10	N	Nil	SS	Adult Female	Reducing Oestrus	0	5	63	0	0	0	0	0	0	0	0	0	0	0	0	0	0	8	0	1	0	0	0	0	0	0	0	0	0	0	0	0	0	0	0	0
2016-02-29	09:06:00	09:15:00	10	152	Forest Edge	Forest Edge	Natural	>10	N	Nil	FW	Adult Female		0	0	0	0	0	0	0	0	0	0	0	0	0	0	0	0	0	3	0	0	0	0	0	0	0	0	0	0	0	0	0	0	0	0	0	0
2016-02-29	09:23:00	09:30:00	8	153	Forest Edge	Forest Edge	Natural	>10	N	Nil	PR	Adult Female	With Infant	0	1	10	0	0	120	0	0	0	0	60	15	1	0	0	0	0	10	1	2	0	0	0	0	0	0	0	0	0	0	0	0	0	0	2	0
2016-02-29	09:31:00	09:40:00	10	154	Forest Interior	Forest Interior	Natural	>10	N	Nil	SS	Adult Female		0	0	0	0	0	0	0	0	0	0	0	0	0	0	0	0	0	14	1	1	0	4	0	0	0	0	0	0	0	0	0	0	0	0	0	0
2016-02-29	09:46:00	09:55:00	10	155	Forest Interior	Forest Interior	Natural	>10	N	Nil	CH	Adult Female		0	0	0	0	0	60	0	0	0	0	60	0	5	0	0	0	0	2	0	0	0	0	0	0	0	0	0	0	0	0	0	0	0	0	1	0
2016-02-29	10:35:00	10:44:00	10	156	Forest Interior	Forest Interior	Natural	>10	N	Nil	AU	Subadult Male		0	0	0	0	0	30	0	0	0	0	15	15	7	0	0	0	0	1	0	1	0	0	1	1	0	1	0	0	0	0	0	0	0	0	0	0
2016-02-29	10:45:00	10:54:00	10	157	Forest Interior	Forest Interior	Natural	>10	N	Nil	KJ	Adult Male		0	1	30	0	0	195	0	0	0	0	180	60	5	0	0	0	0	1	0	5	0	0	0	0	0	0	0	0	0	0	0	0	0	0	0	0
2016-02-29	11:04:00	11:13:00	10	158	Forest Interior	Forest Interior	Natural	>10	N	Nil	SS	Adult Female		0	0	0	0	0	150	0	15	0	0	150	30	7	0	0	0	0	0	1	5	0	0	0	0	0	0	0	0	0	0	0	0	0	0	0	0
2016-02-29	11:20:00	11:29:00	10	159	Forest Interior	Forest Interior	Natural	>10	N	Nil	PR	Adult Female	With Infant	0	3	33	0	0	0	0	0	0	0	0	0	1	0	0	0	0	9	0	1	0	0	0	0	0	0	0	0	0	0	0	2	0	0	2	0
2016-02-29	11:32:00	11:41:00	10	160	Forest Interior	Forest Interior	Natural	>10	N	Nil	ZU	Adult Female		0	0	0	0	0	330	0	60	0	0	210	90	1	0	0	0	0	0	0	2	0	0	1	0	0	0	0	0	0	0	0	1	0	0	0	0
2016-02-29	11:46:00	11:55:00	10	161	Forest Interior	Forest Interior	Natural	>10	N	Nil	FW	Adult Female		0	0	0	0	0	0	0	0	0	0	0	15	8	0	0	0	0	4	2	1	0	0	0	0	0	0	0	0	0	0	0	0	0	0	0	0
2016-02-29	12:01:00	12:07:00	7	162	Forest Interior	Forest Interior	Natural	>10	N	Nil	TN	Adult Female		0	1	3	0	0	0	0	0	0	0	0	15	8	0	0	0	0	0	0	1	0	0	2	0	0	0	0	0	0	0	0	0	0	0	0	0
2016-02-29	12:18:00	12:27:00	10	163	Forest Edge	Forest Edge	Natural	>10	N	Nil	SS	Adult Female		0	0	0	0	0	60	0	90	0	0	75	210	10	0	0	0	0	0	0	7	0	0	7	1	0	0	0	0	0	0	0	5	0	0	0	0
2016-03-01	11:02:00	11:11:00	10	164	IPH	IPH	Human Use/ Natural	>10	N	Aggressive	AU	Subadult Male		0	0	0	0	0	0	0	0	0	0	0	0	1	0	0	0	0	14	0	3	1	1	0	0	0	0	0	0	0	0	0	0	0	0	0	0
2016-03-01	11:12:00	11:21:00	10	165	IPH	IPH	Human Use/ Natural	>10	N	Nil	KJ	Adult Male		0	0	0	0	0	15	0	0	0	0	15	0	6	0	1	0	0	1	0	5	1	0	2	2	0	0	0	0	0	0	0	0	0	0	0	0
2016-03-01	11:33:00	11:42:00	10	166	IPH	IPH	Human Use/ Natural	>10	N	Nil	PE	Adult Female		0	0	0	0	0	120	0	0	0	0	105	135	1	0	0	0	0	0	0	1	0	0	2	0	0	0	0	0	0	0	0	0	0	0	0	0
2016-03-01	11:49:00	11:58:00	10	167	Forest Edge (Parry Road)	IPH	Human Use/ Natural	>10	N	Nil	SS	Adult Female		0	1	30	0	0	30	0	0	0	0	15	75	6	0	0	0	0	6	0	8	0	0	1	0	0	0	0	0	0	0	0	0	0	0	2	0
2016-03-01	13:25:00	13:34:00	10	168	Forest Interior	Forest Interior	Natural	>10	N	Nil	TN	Adult Female	Oestrus	0	0	0	0	0	15	0	75	0	0	15	0	8	0	0	0	0	0	0	4	0	0	2	0	0	0	0	0	0	0	0	0	0	0	0	0
	13:41:00	13:50:00	10	169	Forest Interior	Forest Interior	Natural	>10	N	Nil	FW	Adult Female		0	0	0	0	0	45	0	0	0	0	30	0	8	0	0	0	0	0	0	1	0	0	0	0	0	0	0	0	0	0	0	0	0	0	0	0
2016-03-01	14:00:00	14:09:00	10	170	Forest Interior	Forest Interior	Natural	>10	N	Nil	KJ	Adult Male		0	0	0	0	0	180	0	0	0	0	195	90	13	0	0	0	0	1	0	6	0	0	0	0	0	0	0	0	0	0	0	0	0	0	0	0
2016-03-01	14:20:00	14:29:00	10	171	Forest Interior	Forest Interior	Natural	>10	N	Nil	PR	Adult Female	With Infant	0	0	0	0	0	75	0	0	0	0	75	105	7	0	0	0	0	2	0	5	0	0	1	0	0	0	0	0	0	0	0	1	0	0	2	0
2016-03-01	14:37:00	14:46:00	10	172	Forest Interior	Forest Interior	Natural	>10	N	Nil	PE	Adult Female		0	0	0	0	0	165	0	15	0	0	180	45	3	0	0	0	0	8	0	7	0	0	1	0	0	0	0	0	0	0	0	0	0	0	1	0
2016-03-01	15:09:00	15:18:00	10	173	Forest Interior	Forest Interior	Natural	>10	N	Nil	CH	Adult Female		0	0	0	0	0	0	0	0	0	0	0	0	4	0	0	0	0	4	0	3	0	0	1	0	0	0	0	0	0	0	0	0	0	0	0	0
2016-03-01	15:21:00	15:30:00	10	174	Forest Interior	Forest Interior	Natural	>10	N	Nil	CT	Adult Female		0	2	18	0	0	45	0	15	0	0	150	150	6	0	0	0	0	3	0	11	0	2	4	0	0	0	0	0	0	0	0	0	0	0	1	0
2016-03-01	15:31:00	15:40:00	10	175	Forest Interior	Forest Interior	Natural	>10	N	Nil	ZU	Adult Female		0	3	20	0	0	0	0	0	0	0	0	0	2	0	0	0	0	9	0	1	0	0	0	0	0	0	0	0	0	0	0	0	0	0	3	0
2016-03-01	16:01:00	16:10:00	10	176	Forest Interior	Forest Interior	Natural	>10	N	Nil	NE	Adult Female	With Infant	0	0	0	0	0	15	0	0	0	0	45	15	10	0	0	0	0	6	0	6	0	0	0	0	0	0	0	0	0	0	0	0	0	0	3	0
2016-03-01	16:12:00	16:21:00	10	177	Bare Ground	Bareground	Natural	>10	N	Nil	TN	Adult Female	Oestrus	0	0	0	0	0	165	0	30	0	0	285	165	0	0	0	0	0	0	0	4	0	0	7	0	0	0	0	0	0	0	0	2	0	0	1	0
2016-03-01	16:23:00	16:32:00	10	178	Bare Ground	Bareground	Natural	>10	N	Nil	FW	Adult Female		0	0	0	0	0	15	0	0	0	0	15	60	11	1	0	0	0	3	0	7	0	0	2	0	0	0	0	0	0	0	0	1	0	0	1	0
2016-03-01	16:49:00	16:58:00	10	179	Bare Ground	Bareground	Natural	>10	N	Nil	SS	Adult Female		0	2	20	0	0	135	0	0	0	0	180	75	1	1	0	0	0	5	0	3	0	0	4	0	0	0	0	0	0	0	0	0	0	0	1	0
2016-03-01	17:00:00	17:09:00	10	180	Bare Ground	Bareground	Natural	>10	N	Nil	AU	Subadult Male		0	0	0	0	0	60	0	0	0	0	105	0	2	1	0	0	0	9	0	2	0	0	0	0	0	0	0	0	0	0	0	0	0	0	0	0
2016-03-01	17:10:00	17:19:00	10	181	Bare Ground	Bareground	Natural	>10	N	Nil	PR	Adult Female	With Infant	0	0	0	0	0	105	0	0	45	45	150	45	10	0	0	0	0	3	0	6	1	0	5	0	0	0	1	0	0	0	0	0	0	1	2	0
2016-03-04	06:50:00	06:59:00	10	182	Forest Interior	Forest Interior	Natural	>10	N	Nil	PR	Adult Female	With Infant	0	0	0	0	0	0	0	0	0	0	15	15	1	0	0	0	0	3	0	0	1	0	1	1	0	0	0	0	0	0	0	0	0	0	0	0
2016-03-04	07:02:00	07:11:00	10	183	Forest Interior	Forest Interior	Natural	>10	N	Nil	FW	Adult Female		0	0	0	0	0	285	0	0	0	0	210	15	4	0	0	0	0	1	0	3	0	0	0	0	0	0	0	0	0	0	0	1	0	0	0	0
2016-03-04	07:17:00	07:26:00	10	184	Forest Interior	Forest Interior	Natural	>10	N	Nil	AU	Subadult Male		0	1	15	0	0	0	0	0	0	0	0	0	1	0	0	0	0	1	0	0	0	0	0	0	0	0	0	0	0	0	0	0	0	0	0	0
2016-03-04	07:30:00	07:39:00	10	185	Forest Interior	Forest Interior	Natural	>10	N	Nil	TN	Adult Female	Reducing Oestrus	0	0	0	0	0	0	0	0	0	0	0	0	0	0	0	0	0	0	0	0	0	0	0	0	0	0	0	0	0	0	0	0	0	0	0	0
2016-03-04	07:42:00	07:51:00	10	186	Forest Interior	Forest Interior	Natural	>10	N	Nil	NE	Adult Female	With Infant	0	1	25	0	0	15	0	0	0	0	0	0	1	0	0	0	0	7	0	1	0	0	0	0	0	0	0	0	0	0	0	0	0	0	0	0
2016-03-04	08:18:00	08:27:00	10	187	Forest Interior	Forest Interior	Natural	>10	N	Nil	CT	Adult Female		0	0	0	0	0	0	0	0	0	0	0	0	1	0	0	0	0	0	0	0	0	13	1	0	0	0	0	0	0	0	0	0	0	0	0	0
2016-03-04	08:49:00	08:58:00	10	188	Forest Interior	Forest Interior	Natural	>10	N	Nil	SS	Adult Female		0	0	0	0	0	30	0	0	0	0	90	135	8	0	0	0	0	2	0	4	0	0	5	3	0	0	0	0	0	0	0	0	0	0	0	0
2016-03-04	09:05:00	09:14:00	10	189	Forest Interior	Forest Interior	Natural	>10	N	Nil	KJ	Adult Male		0	5	205	0	0	0	0	0	0	0	0	30	0	0	0	0	0	1	0	2	0	0	2	0	0	0	0	0	0	0	0	0	0	0	0	0
2016-03-04	09:42:00	09:51:00	10	190	Forest Interior	Forest Interior	Natural	>10	N	Nil	PE	Adult Female		0	1	10	0	0	0	0	0	0	0	0	0	0	0	0	0	0	1	0	1	0	0	0	0	0	0	1	0	0	0	0	0	0	0	0	0
2016-03-04	09:52:00	10:01:00	10	191	Forest Interior	Forest Interior	Natural	>10	N	Nil	SS	Adult Female		0	0	0	0	0	0	0	0	0	0	0	0	0	0	0	0	0	4	0	0	0	0	0	0	0	0	0	0	0	0	0	0	0	1	1	0
2016-03-04	10:17:00	10:26:00	10	192	Forest Interior	Forest Interior	Natural	>10	N	Nil	NE	Adult Female	With Infant	0	1	15	0	0	0	0	0	0	0	0	15	0	0	0	0	0	15	0	0	0	1	0	0	0	0	0	0	0	0	0	0	0	0	1	0
2016-03-04	10:48:00	10:57:00	10	193	Forest Interior	Forest Interior	Natural	>10	N	Nil	KJ	Adult Male		0	0	0	0	0	75	0	75	0	0	60	75	5	0	0	0	0	6	0	1	0	0	0	2	0	0	0	0	0	0	0	0	0	0	0	0
2016-03-04	11:39:00	11:48:00	10	194	Forest Edge (Atti Maram	Forest Edge	Human Use/ Natural	>10	Y	Nil	CH	Adult Female		0	2	10	0	0	75	0	0	0	0	15	30	2	0	0	0	0	0	0	1	1	0	0	0	0	0	0	0	0	0	0	0	0	0	3	0
2016-03-04	11:51:00	12:00:00	10	195	Forest Edge (Atti Maram	Forest Edge	Human Use/ Natural	>10	Y	Nil	ZU	Adult Female		0	0	0	0	0	225	0	0	60	49	30	30	5	0	0	0	0	0	0	0	0	0	5	0	0	0	0	0	0	0	0	0	0	0	1	0
2016-03-04	12:03:00	12:12:00	10	196	Forest Edge (Atti Maram	Forest Edge	Human Use/ Natural	>10	Y	Nil	AU	Subadult Male		0	4	30	0	0	150	0	15	60	31	15	45	7	0	0	0	0	4	0	5	0	0	2	0	0	0	0	0	0	0	0	3	0	0	7	0
2016-03-04	12:15:00	12:24:00	10	197	Forest Edge (Atti Maram	Forest Edge	Human Use/ Natural	>10	Y	Nil	TN	Adult Female		0	0	0	0	0	75	3	60	0	0	60	30	10	0	0	0	0	4	0	7	0	0	3	0	0	0	0	0	0	0	0	0	0	1	1	0
2016-03-04	12:30:00	12:39:00	10	198	Bare Ground	Bareground	Natural	>10	N	Nil	ZU	Adult Female		0	3	15	0	0	15	0	0	0	0	165	120	0	0	0	0	0	0	0	4	0	0	2	0	0	0	0	0	0	0	0	0	0	0	2	0
2016-03-04	12:46:00	12:55:00	10	199	Bare Ground	Bareground	Natural	>10	N	Nil	CT	Adult Female		0	0	0	0	0	0	0	15	0	0	30	45	13	0	0	0	0	5	0	5	0	0	4	0	0	0	0	0	0	0	0	0	0	0	0	0
2016-03-05	11:09:00	11:18:00	10	200	Forest Edge (10 acre)	Forest Edge	Natural	>10	Y	Nil	CH	Adult Female		0	5	245	0	0	0	0	0	0	0	0	0	1	0	0	0	0	2	0	2	0	0	0	0	0	0	0	0	0	0	0	0	0	0	0	0
2016-03-05	11:19:00	11:28:00	10	201	Forest Edge (10 acre)	Forest Edge	Natural	>10	Y	Nil	SS	Adult Female		0	5	80	0	0	0	0	105	0	0	30	0	7	0	0	0	0	2	0	4	1	0	0	1	0	0	0	0	0	0	0	0	0	0	0	0
2016-03-05	11:30:00	11:39:00	10	202	Forest Edge (10 acre)	Forest Edge	Natural	5-10m	Y	Affiliative	KJ	Adult Male		0	8	117	0	0	0	0	0	0	0	0	45	4	0	0	0	0	3	0	6	1	0	0	4	0	0	0	0	0	0	0	0	0	0	1	0
2016-03-05	11:42:00	11:47:00	6	203	Forest Edge (10 acre)	Forest Edge	Natural	>10	Y	Nil	FW	Adult Female		0	1	40	0	0	0	0	0	0	0	0	0	4	0	0	0	0	1	0	1	0	0	0	1	0	0	0	0	0	0	0	0	0	0	0	0
2016-03-05	12:36:00	12:45:00	10	204	Forest Edge (10 acre)	Forest Edge	Natural	>10	Y	Nil	PE	Adult Female	Pregnant	0	1	5	0	0	0	0	0	0	0	0	60	5	0	0	0	0	7	1	5	3	0	1	0	0	0	0	0	0	0	0	1	0	0	2	0
2016-03-05	13:00:00	13:09:00	10	205	Forest Interior	Forest Interior	Natural	>10	N	Nil	ZU	Adult Female		0	1	30	0	0	0	0	0	0	0	15	0	1	0	0	0	0	1	0	0	0	0	0	0	0	0	0	0	0	0	0	0	0	0	0	0
2016-03-05	13:10:00	13:19:00	10	206	Forest Interior	Forest Interior	Natural	>10	N	Nil	PR	Adult Female	With Infant	0	0	0	0	0	0	0	0	0	0	0	0	0	0	0	0	0	4	0	1	0	6	0	0	0	0	0	0	0	0	0	0	0	0	0	0
2016-03-05	13:20:00	13:29:00	10	207	Forest Interior	Forest Interior	Natural	>10	N	Nil	NE	Adult Female	With Infant	0	0	0	0	0	0	0	0	0	0	0	15	1	0	0	0	0	12	0	1	0	0	0	0	0	0	0	0	0	0	0	0	0	0	3	0
2016-03-05	13:35:00	13:44:00	10	208	Forest Interior	Forest Interior	Natural	>10	N	Nil	CT	Adult Female		0	0	0	0	0	135	0	120	0	0	135	45	0	0	0	0	0	2	0	3	0	0	0	0	0	0	0	0	0	0	0	1	0	0	1	0
2016-03-05	15:10:00	15:19:00	10	209	Bare Ground	Bareground	Natural	>10	N	Nil	ZU	Adult Female		0	2	13	0	0	60	0	0	0	0	105	120	6	0	0	0	0	2	0	4	0	0	4	0	0	0	0	0	0	0	0	0	0	0	1	0
2016-03-05	15:22:00	15:31:00	10	210	Bare Ground	Bareground	Natural	>10	N	Aggressive	PR	Adult Female	With Infant	0	2	36	0	0	150	0	0	0	0	180	15	3	0	0	0	0	4	0	6	0	0	1	0	0	0	1	0	0	0	0	0	0	0	0	0
2016-03-05	15:43:00	15:52:00	10	211	Forest Edge	Forest Edge	Natural	>10	N	Nil	NE	Adult Female	With Infant	0	3	17	0	0	0	0	0	0	0	0	0	4	0	0	0	0	12	1	4	0	0	1	0	0	0	1	0	0	0	0	0	0	0	5	0
2016-03-05	15:54:00	16:03:00	10	212	Forest Edge	Forest Edge	Natural	>10	N	Nil	CT	Adult Female		0	0	0	0	0	15	0	0	0	0	45	15	8	0	0	0	0	6	0	4	0	0	1	0	0	0	0	0	0	0	0	0	0	0	0	0
2016-03-05	16:10:00	16:19:00	10	213	Forest Edge	Forest Edge	Natural	>10	N	Nil	TN	Adult Female	Reducing Oestrus	0	0	0	0	0	15	0	0	0	0	30	0	7	0	0	0	0	0	0	0	0	0	1	1	0	0	0	0	0	0	0	0	0	0	1	0
2016-03-05	16:28:00	16:37:00	10	214	Forest Interior	Forest Interior	Natural	>10	N	Nil	FW	Adult Female		0	0	0	0	0	0	0	0	0	0	30	30	11	0	0	0	0	3	0	3	0	0	1	0	0	0	0	0	0	0	0	0	0	0	1	0
2016-03-05	16:45:00	16:54:00	10	215	Forest Interior	Forest Interior	Natural	>10	N	Nil	CH	Adult Female		0	0	0	0	0	270	0	0	0	0	255	15	2	0	0	0	0	0	0	0	0	0	1	0	0	0	0	0	0	0	0	0	0	0	0	0
2016-03-05	16:59:00	17:08:00	10	216	Forest Interior	Forest Interior	Natural	>10	N	Nil	PE	Adult Female	Pregnant	0	0	0	0	0	135	0	0	0	0	150	15	16	0	0	0	0	2	0	6	0	0	8	0	0	0	0	0	0	0	0	0	0	0	2	0
2016-03-05	17:10:00	17:17:00	8	217	Forest Interior	Forest Interior	Natural	>10	N	Nil	CH	Adult Female		0	0	0	0	0	120	0	0	0	0	165	75	6	0	0	0	0	1	0	3	0	0	5	0	0	0	0	0	0	0	0	1	0	0	0	0
2016-03-21	07:10:00	07:19:00	10	218	Bare Ground	Bareground	Natural	>10	N	Nil	KJ	Adult Male		0	0	0	0	0	30	0	0	0	0	75	225	0	0	0	0	0	3	0	8	2	0	3	0	0	0	0	0	0	0	0	1	0	0	1	0
2016-03-21	07:26:00	07:35:00	10	219	Forest Interior	Forest Interior	Natural	>10	N	Nil	FW	Adult Female		0	0	0	0	0	120	0	0	0	0	225	120	9	0	0	0	0	0	0	8	0	0	3	1	0	0	0	0	0	0	0	1	0	0	1	0
2016-03-21	07:46:00	07:55:00	10	220	Forest Interior	Forest Interior	Natural	>10	N	Nil	PR	Adult Female	With Infant	0	0	0	0	0	60	0	0	0	0	90	45	15	0	0	0	0	2	0	8	0	0	2	1	0	0	0	0	0	0	0	0	0	0	0	0
2016-03-21	07:57:00	08:06:00	10	221	Forest Interior	Forest Interior	Natural	>10	N	Nil	NE	Adult Female	With Infant	0	3	35	0	0	90	0	15	0	0	180	45	3	0	0	0	0	3	0	4	0	0	1	0	0	0	0	0	0	0	0	0	0	0	2	0
2016-03-21	08:16:00	08:25:00	10	222	Forest Interior	Forest Interior	Natural	>10	N	Nil	AU	Subadult Male		0	0	0	0	0	180	0	0	0	0	210	90	3	0	0	0	0	0	0	5	0	0	1	0	0	0	0	0	0	0	0	1	0	0	1	0
2016-03-21	08:38:00	08:47:00	10	223	Forest Interior	Forest Interior	Natural	>10	N	Nil	CT	Adult Female		0	0	0	0	0	180	0	15	0	0	255	75	6	0	0	0	0	1	0	4	0	0	1	0	0	0	0	0	0	0	0	4	0	0	2	0
2016-03-21	08:49:00	08:58:00	10	224	Forest Interior	Forest Interior	Natural	>10	N	Nil	FW	Adult Female		0	0	0	0	0	135	0	0	0	0	225	75	3	0	0	0	0	1	0	2	0	0	5	0	0	0	0	0	0	0	0	0	0	0	0	0
2016-03-21	09:00:00	09:09:00	10	225	Forest Interior	Forest Interior	Natural	>10	N	Nil	TN	Adult Female	Reducing Oestrus	0	1	15	0	0	0	0	0	0	0	0	0	2	0	0	0	0	6	0	3	0	0	0	3	0	0	0	0	0	0	0	0	0	0	4	0
2016-03-21	10:04:00	10:13:00	10	226	Forest Interior	Forest Interior	Natural	>10	N	Nil	TN	Adult Female	Reducing Oestrus	0	0	0	0	0	15	0	0	0	0	90	45	0	0	0	0	0	3	0	2	0	2	1	0	0	0	0	0	0	0	0	2	0	0	0	0
2016-03-21	10:15:00	10:24:00	10	227	Forest Interior	Forest Interior	Natural	>10	N	Nil	ZU	Adult Female		0	0	0	0	0	0	0	0	0	0	0	0	0	0	0	0	0	0	0	0	0	11	0	0	0	0	0	0	0	0	0	0	0	0	0	0
2016-03-21	10:26:00	10:35:00	10	228	Forest Interior	Forest Interior	Natural	>10	N	Nil	KJ	Adult Male		0	0	0	0	0	0	0	0	0	0	60	90	0	0	0	0	0	2	0	4	0	0	1	1	0	0	0	0	0	0	0	0	0	0	0	0
2016-03-21	10:46:00	10:55:00	10	229	Forest Interior	Forest Interior	Natural	>10	N	Nil	CT	Adult Female		0	0	0	0	0	15	0	0	0	0	45	0	14	0	0	0	0	10	0	10	0	0	3	0	0	0	0	0	0	0	0	1	0	0	0	0
2016-03-21	11:04:00	11:10:00	7	230	Forest Interior	Forest Interior	Natural	>10	N	Nil	AU	Subadult Male		0	0	0	0	0	165	0	0	0	0	195	30	1	0	0	0	0	0	0	2	0	0	0	0	0	0	0	0	0	0	0	0	0	0	0	0
2016-03-21	11:36:00	11:45:00	10	231	Bare Ground	Bareground	Natural	>10	N	Nil	PE	Adult Female	Pregnant	0	0	0	0	0	15	0	45	0	0	120	90	0	1	0	0	0	2	0	4	2	0	3	3	0	0	0	0	0	0	0	0	0	0	2	0
2016-03-21	11:46:00	11:55:00	10	232	Bare Ground	Bareground	Natural	>10	N	Nil	PE	Adult Female	Pregnant	0	2	50	0	0	0	0	0	0	0	0	0	1	0	0	0	0	3	0	1	0	0	0	0	0	0	0	0	0	0	0	0	0	0	0	0
2016-03-21	11:56:00	12:04:00	9	233	Bare Ground	Bareground	Natural	>10	N	Nil	SS	Adult Female		0	0	0	0	0	0	0	0	0	0	0	0	0	0	0	0	0	1	0	0	0	1	0	0	0	0	0	0	0	0	0	0	0	0	1	0
2016-03-21	12:07:00	12:16:00	10	234	Bare Ground	Bareground	Natural	>10	N	Nil	CH	Adult Female		0	0	0	0	0	0	0	0	0	0	0	0	0	0	0	0	0	0	0	0	0	10	0	0	0	0	0	0	0	0	0	0	0	0	0	0
2016-03-21	12:17:00	12:26:00	10	235	Bare Ground	Bareground	Natural	>10	N	Nil	PR	Adult Female	With Infant	0	0	0	0	0	0	0	0	0	0	0	0	0	0	0	0	0	10	0	0	0	4	0	0	0	2	0	0	0	0	0	0	0	0	1	0
2016-03-22	10:22:00	10:31:00	10	236	Forest Interior	Forest Interior	Natural	>10	N	Nil	CH	Adult Female		0	0	0	0	0	0	0	60	0	0	75	255	1	0	0	0	0	2	0	2	0	0	3	0	0	0	0	0	1	0	0	2	0	0	1	0
2016-03-22	10:43:00	10:52:00	10	237	Forest Interior	Forest Interior	Natural	>10	N	Nil	PE	Adult Female	Pregnant	0	0	0	0	0	75	0	30	0	0	165	150	1	0	0	0	0	1	0	8	0	0	3	0	0	0	0	0	0	0	0	1	0	0	0	0
2016-03-22	11:04:00	11:13:00	10	238	Forest Interior	Forest Interior	Natural	>10	N	Nil	NE	Adult Female	With Infant	0	0	0	0	0	180	0	30	0	0	255	150	6	0	0	0	0	1	0	5	0	0	4	0	0	0	0	0	0	0	0	0	0	0	0	0
2016-03-22	11:20:00	11:29:00	10	239	Forest Interior	Forest Interior	Natural	>10	N	Nil	FW	Adult Female		0	0	0	0	0	30	0	15	0	0	150	120	7	0	0	0	0	1	0	6	0	0	6	0	0	0	0	0	0	0	0	2	0	0	0	0
2016-03-22	11:52:00	12:01:00	10	240	Forest Interior	Forest Interior	Natural	>10	N	Nil	CT	Adult Female		0	0	0	0	0	0	0	15	0	0	0	0	0	0	0	0	0	20	0	1	0	0	0	0	0	0	0	0	0	0	0	0	0	0	3	0
2016-03-22	12:08:00	12:17:00	10	241	Bare Ground	Bareground	Natural	>10	N	Nil	KJ	Adult Male		0	1	15	0	0	45	0	60	0	0	195	105	1	0	0	0	0	0	0	6	0	0	3	0	0	0	0	0	0	0	0	0	0	0	0	0
2016-03-22	12:20:00	12:29:00	10	242	Bare Ground	Bareground	Natural	>10	N	Nil	TN	Adult Female		0	1	10	0	0	60	0	60	0	0	165	75	1	1	0	0	0	1	0	2	0	0	4	0	0	0	0	0	0	0	0	0	0	0	0	0
2016-03-22	12:37:00	12:46:00	10	243	Bare Ground	Bareground	Natural	>10	N	Nil	CT	Adult Female		0	0	0	0	0	0	0	0	0	0	15	30	1	0	0	0	0	8	0	2	0	2	3	0	0	0	0	0	0	0	0	0	0	0	0	0
2016-03-22	13:33:00	13:40:00	8	244	Bare Ground	Bareground	Natural	>10	N	Nil	ZU	Adult Female		0	1	20	0	0	60	0	15	0	0	90	60	2	0	0	0	0	3	0	4	0	0	2	0	0	0	0	0	0	0	0	0	0	0	2	0
2016-03-22	12:41:00	12:50:00	10	245	Forest Edge (Temple)	Forest Edge	Natural	>10	Y	Nil	TN	Adult Female		0	1	5	0	0	90	0	90	0	0	150	45	1	0	0	0	0	4	0	4	0	0	1	0	0	0	0	0	0	0	0	1	0	0	0	0
2016-03-22	13:51:00	14:00:00	10	246	Forest Edge (Temple)	Forest Edge	Natural	>10	Y	Nil	PE	Adult Female	Pregnant	0	4	160	0	0	30	0	75	0	0	30	45	2	0	0	0	0	5	0	3	0	0	2	0	0	0	0	0	0	0	0	0	0	0	2	0
2016-03-22	14:07:00	14:16:00	10	247	Forest Edge (Temple)	Forest Edge	Natural	>10	Y	Nil	SS	Adult Female		0	0	0	0	0	105	1	45	0	0	195	60	3	1	0	0	0	2	0	1	2	0	1	1	0	0	0	0	0	0	0	0	0	0	0	0
2016-03-22	14:17:00	14:26:00	10	248	Forest Edge (Temple)	Forest Edge	Natural	>10	Y	Nil	AU	Subadult Male		0	0	0	0	0	0	0	30	90	205	30	75	1	0	0	0	0	3	0	2	0	0	2	2	0	0	0	0	0	0	0	2	0	0	0	0
2016-03-22	14:53:00	15:02:00	10	249	Forest Edge (Temple)	Forest Edge	Natural	>10	Y	Nil	FW	Adult Female		0	0	0	0	0	120	0	135	0	0	180	75	4	0	0	0	0	1	0	8	0	0	1	0	0	0	0	0	0	0	0	2	0	0	0	0
2016-03-22	15:12:00	15:21:00	10	250	Forest Edge (Temple)	Forest Edge	Natural	>10	Y	Nil	KJ	Adult Male		0	0	0	0	0	75	0	15	0	0	195	60	1	0	0	0	0	0	0	3	0	0	2	1	0	0	0	0	0	0	0	0	0	0	0	0
2016-03-22	15:40:00	15:49:00	10	251	Forest Edge (Temple)	Forest Edge	Natural	>10	Y	Nil	TN	Adult Female		0	0	0	0	0	75	0	0	0	0	180	60	4	0	0	0	0	1	0	4	0	0	3	0	0	0	0	0	0	0	0	0	0	0	0	0
2016-03-22	16:01:00	16:05:00	5	252	Forest Edge (Temple)	Forest Edge	Natural	>10	Y	Nil	CH	Adult Female		0	0	0	0	0	0	0	0	0	0	15	30	2	0	0	0	0	1	0	2	0	0	1	1	0	0	0	0	0	0	0	0	0	0	0	0
2016-03-23	09:13:00	09:22:00	10	253	Forest Edge (10 acre)	Forest Edge	Natural	>10	Y	Nil	ZU	Adult Female		0	3	13	0	0	45	0	30	0	0	195	135	3	0	0	0	0	1	0	0	12	0	1	1	0	0	0	0	0	0	0	0	0	0	3	0
2016-03-23	09:30:00	09:39:00	10	254	Forest Edge (10 acre)	Forest Edge	Natural	>10	Y	Nil	CT	Adult Female		0	0	0	0	0	0	0	0	0	0	0	0	0	0	0	0	0	0	0	0	4	10	0	0	0	0	0	0	0	0	0	0	0	0	0	0
2016-03-24	08:48:00	08:57:00	10	255	Forest Edge (TFRD)	Forest Edge	Natural	>10	N	Nil	KJ	Adult Male		0	0	0	0	0	75	0	45	0	0	135	150	5	0	0	0	0	0	0	5	0	0	5	0	0	0	0	0	0	0	0	0	0	1	0	0
2016-03-24	08:59:00	09:08:00	10	256	Forest Edge (TFRD)	Forest Edge	Natural	>10	N	Nil	FW	Adult Female		0	4	24	0	0	60	0	0	75	73	15	60	5	0	0	0	0	5	0	1	0	0	2	0	0	0	0	0	0	0	0	0	0	1	3	0
2016-03-24	09:13:00	09:22:00	10	257	Forest Edge (TFRD)	Forest Edge	Natural	>10	N	Nil	CT	Adult Female		0	1	3	0	0	30	0	0	0	0	75	120	14	0	0	0	0	7	0	7	0	0	6	0	0	0	0	0	0	0	0	0	0	0	1	0
2016-03-24	09:23:00	09:32:00	10	258	Forest Edge (TFRD)	Forest Edge	Natural	>10	N	Nil	ZU	Adult Female		0	0	0	0	0	0	0	0	0	0	0	0	0	0	0	0	0	2	0	2	0	0	0	0	0	0	0	0	0	0	0	0	0	0	1	0
2016-03-24	09:46:00	09:55:00	10	259	Forest Interior	Forest Interior	Natural	>10	N	Nil	PE	Adult Female	Pregnant	0	0	0	0	0	105	0	0	0	0	165	105	2	0	0	0	0	3	0	4	0	5	3	0	0	0	0	0	0	0	0	0	0	0	1	0
2016-03-24	09:59:00	10:08:00	10	260	Forest Interior	Forest Interior	Natural	>10	N	Nil	SS	Adult Female		0	0	0	0	0	30	0	45	0	0	285	300	0	0	0	0	0	1	0	5	1	0	5	0	0	1	0	0	0	0	0	0	0	0	0	0
2016-03-24	10:11:00	10:20:00	10	261	Forest Interior	Forest Interior	Natural	>10	N	Nil	NE	Adult Female	With Infant	0	0	0	0	0	0	0	0	0	0	0	0	0	0	0	0	0	7	0	0	0	0	0	0	0	0	0	0	0	0	0	0	0	0	1	0
2016-03-24	10:31:00	10:40:00	10	262	Forest Interior	Forest Interior	Natural	>10	N	Nil	FW	Adult Female		0	1	2	0	0	165	14	0	0	0	30	30	3	0	0	0	0	1	0	2	0	0	1	0	0	0	0	0	0	0	0	0	0	0	2	0
2016-03-24	10:47:00	10:56:00	10	263	Forest Interior	Forest Interior	Natural	>10	N	Nil	SS	Adult Female		0	2	20	0	0	0	0	0	0	0	0	0	0	0	0	0	0	0	0	0	0	0	0	0	0	0	0	0	0	0	0	0	0	0	1	0
2016-03-24	10:59:00	11:08:00	10	264	Forest Interior	Forest Interior	Natural	>10	N	Nil	TN	Adult Female		0	0	0	0	0	0	0	0	0	0	0	0	0	0	0	0	0	3	0	1	0	0	0	0	0	0	0	0	0	0	0	0	0	0	0	0
2016-03-24	11:09:00	11:18:00	10	265	Forest Interior	Forest Interior	Natural	>10	N	Nil	AU	Subadult Male		0	0	0	0	0	210	85	0	0	0	150	30	2	0	0	0	0	0	0	0	0	0	1	0	0	0	0	0	0	0	0	2	0	0	0	0
2016-03-24	11:57:00	12:04:00	8	266	Forest Interior	Forest Interior	Natural	>10	N	Nil	PE	Adult Female	Pregnant	0	0	0	0	0	30	0	0	0	0	150	30	2	0	0	0	0	3	0	1	0	0	1	0	0	0	0	0	0	0	0	0	0	0	0	0
2016-03-24	12:07:00	12:16:00	10	267	Forest Interior	Forest Interior	Natural	>10	N	Nil	AU	Subadult Male		0	0	0	0	0	30	0	0	0	0	105	45	1	0	0	0	0	3	0	4	0	0	1	0	0	0	0	0	0	0	0	2	0	0	0	0
2016-03-24	12:20:00	12:26:00	7	268	Forest Interior	Forest Interior	Natural	>10	N	Nil	ZU	Adult Female		0	0	0	0	0	0	0	0	0	0	0	75	6	0	0	0	0	1	0	2	0	0	2	0	0	0	0	0	0	0	0	0	0	0	1	0
2016-03-24	12:36:00	12:45:00	10	269	Forest Interior	Forest Interior	Natural	>10	N	Nil	NE	Adult Female	With Infant	0	0	0	0	0	60	0	0	0	0	75	15	2	0	0	0	0	7	0	3	0	3	1	0	0	0	0	0	0	0	0	0	0	0	0	0
2016-03-24	12:53:00	13:02:00	10	270	Forest Interior	Forest Interior	Natural	>10	N	Nil	CT	Adult Female		0	0	0	0	0	0	0	0	0	0	15	0	9	0	0	0	0	7	0	3	0	0	0	0	0	0	0	0	0	0	0	0	0	0	0	0
2016-03-24	13:06:00	13:13:00	8	271	Forest Interior	Forest Interior	Natural	>10	N	Nil	CH	Adult Female		0	0	0	1	0	15	0	0	0	0	135	30	8	0	0	0	0	0	0	2	0	0	1	0	0	0	0	0	0	0	0	2	0	0	1	0
2016-03-24	13:23:00	13:32:00	10	272	Forest Interior	Forest Interior	Natural	>10	N	Nil	AU	Subadult Male		0	0	0	0	0	165	0	0	0	0	30	0	0	0	0	0	0	0	0	0	0	0	0	0	0	0	0	0	0	0	0	0	0	1	0	0
2016-03-25	12:08:00	12:17:00	10	273	Forest Edge (Past KPP)	Forest Edge	Natural	>10	N	Nil	TN	Adult Female		0	0	0	0	0	45	0	0	0	0	150	105	0	0	0	0	0	0	0	4	4	0	1	2	0	0	0	0	0	0	0	0	0	0	0	0
2016-03-25	12:18:00	12:27:00	10	274	Forest Edge (Past KPP)	Forest Edge	Natural	>10	N	Nil	KJ	Adult Male		0	0	0	0	0	90	0	30	0	0	120	75	0	0	0	0	0	5	0	6	3	0	0	0	0	0	0	0	0	0	0	1	0	0	0	0
2016-03-25	12:30:00	12:39:00	10	275	Forest Edge (Past KPP)	Forest Edge	Natural	>10	N	Nil	ZU	Adult Female		0	0	0	0	0	90	0	15	0	0	180	135	2	0	0	0	0	1	0	2	0	0	6	0	0	0	0	0	0	0	0	0	0	0	1	0
2016-03-25	13:01:00	13:10:00	10	276	Forest Interior	Forest Interior	Natural	>10	N	Nil	PE	Adult Female	Pregnant	0	0	0	0	0	0	0	0	0	0	0	0	3	0	0	0	0	3	0	2	0	0	0	1	0	0	0	0	0	0	0	0	0	0	0	0
2016-03-25	13:17:00	13:26:00	10	277	Forest Interior	Forest Interior	Natural	>10	N	Nil	TN	Adult Female		0	2	8	0	0	45	0	0	0	0	135	135	5	0	0	0	0	18	0	3	0	0	5	0	0	0	0	0	0	0	0	0	0	0	0	0
2016-03-25	13:27:00	13:36:00	10	278	Forest Interior	Forest Interior	Natural	>10	N	Nil	SS	Adult Female		0	2	77	0	0	30	0	30	0	0	90	60	4	0	0	0	0	9	0	5	0	0	1	0	0	0	0	0	0	0	0	0	0	0	1	0
2016-03-25	14:00:00	14:09:00	10	279	Forest Interior	Forest Interior	Natural	>10	N	Nil	PR	Adult Female	With Infant	0	3	44	0	0	0	0	0	0	0	0	0	0	0	0	0	0	12	0	0	0	3	0	0	0	0	0	0	0	0	0	0	0	0	1	0
2016-03-25	14:12:00	14:21:00	10	280	Forest Interior	Forest Interior	Natural	>10	N	Nil	NE	Adult Female	With Infant	0	2	53	0	0	0	0	0	0	0	0	0	0	0	0	0	0	7	0	0	0	1	0	0	0	1	0	0	0	0	0	0	0	0	0	0
2016-03-25	14:22:00	14:31:00	10	281	Forest Interior	Forest Interior	Natural	>10	N	Nil	ZU	Adult Female		0	0	0	0	0	0	0	0	0	0	0	0	0	0	0	0	0	3	0	0	0	9	0	0	0	0	0	0	0	0	0	0	0	0	0	0
2016-03-25	15:00:00	15:09:00	10	282	Forest Interior	Forest Interior	Natural	>10	N	Nil	SS	Adult Female		0	4	35	0	0	0	0	0	0	0	0	0	0	0	0	0	0	19	0	0	0	1	0	0	0	0	0	0	0	0	0	1	0	0	1	0
2016-03-25	15:18:00	15:27:00	10	283	Forest Interior	Forest Interior	Natural	>10	N	Nil	NE	Adult Female	With Infant	0	0	0	0	0	60	0	0	0	0	15	30	2	0	0	0	0	8	0	3	0	0	0	0	0	0	0	0	0	0	0	0	0	0	0	0
2016-03-25	15:33:00	15:42:00	10	284	Forest Edge (TFRD)	Forest Edge	Natural	>10	N	Nil	CT	Adult Female		0	0	0	0	0	135	0	0	0	0	225	105	10	0	0	0	0	4	0	4	0	1	6	1	0	0	0	0	0	0	0	2	0	0	0	0
2016-03-25	16:00:00	16:09:00	10	285	Bare Ground	Bareground	Natural	>10	N	Nil	FW	Adult Female		0	2	27	0	0	15	0	0	0	0	90	75	8	0	0	0	0	0	0	3	0	0	2	0	0	0	0	0	0	0	0	1	0	0	1	0
2016-03-25	16:11:00	16:20:00	10	286	Bare Ground	Bareground	Natural	>10	N	Nil	AU	Subadult Male		0	0	0	0	0	90	0	0	15	30	165	75	6	1	0	0	0	0	0	0	0	0	5	1	0	0	0	0	0	0	0	0	0	0	0	0
2016-03-25	16:24:00	16:33:00	10	287	Bare Ground	Bareground	Natural	>10	N	Nil	TN	Adult Female		0	0	0	0	0	105	0	30	0	0	135	90	4	0	0	0	0	1	0	3	0	0	3	0	0	0	0	0	0	0	0	0	0	0	0	0
2016-03-25	17:00:00	17:09:00	10	288	Bare Ground	Bareground	Natural	>10	N	Nil	CT	Adult Female		0	0	0	0	0	75	0	30	0	0	165	45	5	0	0	0	0	2	0	3	1	0	1	0	0	0	0	0	0	0	0	2	0	0	1	0
2016-03-25	17:11:00	17:20:00	10	289	Bare Ground	Bareground	Natural	>10	N	Nil	KJ	Adult Male		0	0	0	0	0	165	0	30	0	0	0	0	2	0	0	0	0	0	0	2	0	0	0	0	0	0	0	0	0	0	0	2	0	0	0	0
2016-03-25	17:21:00	17:30:00	10	290	Bare Ground	Bareground	Natural	>10	N	Nil	NE	Adult Female	With Infant	0	0	0	0	0	165	0	0	0	0	195	30	5	2	0	0	0	0	0	3	0	0	0	1	0	0	0	0	0	0	0	2	0	0	0	0
2016-03-29	12:49:00	12:58:00	10	291	Forest Interior	Forest Interior	Natural	>10	N	Nil	FW	Adult Female		0	4	40	0	0	30	0	30	0	0	15	0	1	0	0	0	0	11	0	1	0	0	0	0	0	0	0	0	0	0	0	0	0	0	0	0
2016-03-29	13:01:00	13:10:00	10	292	Forest Interior	Forest Interior	Natural	>10	N	Nil	TN	Adult Female		0	0	0	0	0	0	0	0	0	0	0	0	0	0	0	0	0	7	0	2	0	0	0	0	0	0	0	0	0	0	0	0	0	0	1	0
2016-03-29	13:14:00	13:23:00	10	293	Forest Interior	Forest Interior	Natural	>10	N	Nil	NE	Adult Female	With Infant	0	0	0	0	0	75	0	45	0	0	120	75	3	0	0	0	0	4	0	5	0	0	4	0	0	0	0	0	0	0	0	1	0	0	0	0
2016-03-29	13:25:00	13:34:00	10	294	Forest Interior	Forest Interior	Natural	>10	N	Nil	CT	Adult Female		0	0	0	0	0	0	0	15	0	0	0	0	0	0	0	0	0	7	0	0	0	6	0	0	0	0	0	0	0	0	0	0	0	0	1	0
2016-03-29	13:35:00	13:44:00	10	295	Forest Interior	Forest Interior	Natural	>10	N	Nil	CH	Adult Female		0	0	0	0	0	240	0	0	0	0	0	15	0	0	0	0	0	0	0	0	0	0	1	0	0	0	0	0	0	0	0	0	0	10	0	0
2016-03-29	13:48:00	13:57:00	10	296	Forest Interior	Forest Interior	Natural	>10	N	Nil	PR	Adult Female	With Infant	0	1	3	0	0	30	0	0	0	0	90	30	2	0	0	0	0	10	2	4	0	0	1	0	0	0	0	0	0	0	0	2	0	0	1	0
2016-03-29	13:58:00	14:07:00	10	297	Forest Interior	Forest Interior	Natural	>10	N	Nil	PE	Adult Female	Pregnant	0	0	0	0	0	0	0	0	0	0	0	0	0	0	0	0	0	0	0	0	0	0	0	0	0	0	0	0	0	0	0	0	0	0	0	0
2016-03-29	14:08:00	14:17:00	10	298	Forest Interior	Forest Interior	Natural	>10	N	Nil	KJ	Adult Male		0	1	15	0	0	135	0	60	0	0	0	15	0	0	0	0	0	0	0	1	0	0	1	0	0	0	0	0	0	0	0	1	0	1	2	0
2016-03-29	14:18:00	14:27:00	10	299	Forest Interior	Forest Interior	Natural	>10	N	Nil	ZU	Adult Female		0	1	18	0	0	0	0	0	0	0	0	0	0	0	0	0	0	9	0	0	0	4	0	0	0	0	0	0	0	0	0	0	0	0	0	0
2016-03-29	15:00:00	15:09:00	10	300	Forest Interior	Forest Interior	Natural	>10	N	Nil	CT	Adult Female		0	0	0	0	0	30	0	150	0	0	75	30	2	0	0	0	0	0	1	1	0	0	1	4	0	1	0	0	0	0	0	0	0	0	0	0
2016-03-29	15:11:00	15:20:00	10	301	Forest Interior	Forest Interior	Natural	>10	N	Nil	FW	Adult Female		0	0	0	0	0	0	0	75	0	0	0	45	6	0	0	0	0	2	0	6	0	0	1	3	0	0	0	0	0	0	0	0	0	0	0	0
2016-03-29	15:22:00	15:26:00	5	302	Forest Interior	Forest Interior	Natural	>10	N	Nil	TN	Adult Female		0	1	15	0	0	0	0	0	0	0	30	15	2	0	0	0	0	1	0	2	0	0	1	1	0	0	0	0	0	0	0	0	0	0	0	0
2016-03-29	16:01:00	16:10:00	10	303	Forest Interior	Forest Interior	Natural	>10	N	Nil	ZU	Adult Female		0	2	14	0	0	45	0	15	0	0	45	75	0	0	0	0	0	0	0	4	0	0	2	0	0	0	0	0	0	0	0	1	0	1	4	0
2016-03-29	16:11:00	16:20:00	10	304	Forest Interior	Forest Interior	Natural	>10	N	Nil	PE	Adult Female	Pregnant	0	1	2	0	0	15	0	15	0	0	15	15	2	0	0	0	0	9	1	1	0	0	1	0	0	0	0	0	0	0	0	1	0	0	0	0
2016-03-29	16:21:00	16:30:00	10	305	Forest Interior	Forest Interior	Natural	>10	N	Nil	PR	Adult Female	With Infant	0	0	0	0	0	75	8	45	0	0	0	0	3	0	0	0	0	4	0	4	0	0	0	0	0	0	0	0	0	0	0	3	0	0	0	0
2016-03-29	16:30:00	16:39:00	10	306	Forest Interior	Forest Interior	Natural	>10	N	Nil	SS	Adult Female		0	0	0	0	0	45	9	135	0	0	15	15	4	0	0	0	0	1	0	0	0	0	1	0	0	0	0	0	0	0	0	1	0	2	1	0
2016-03-29	16:48:00	16:57:00	10	307	Forest Interior	Forest Interior	Natural	>10	N	Nil	KJ	Adult Male		0	6	354	0	0	0	0	0	0	0	0	45	0	0	0	0	0	1	0	2	0	0	0	0	0	0	0	0	0	0	0	2	0	0	0	0
2016-03-26	16:58:00	17:07:00	10	308	Forest Interior	Forest Interior	Natural	>10	N	Nil	NE	Adult Female	With Infant	0	1	5	0	0	15	0	30	0	0	15	60	0	0	0	0	0	12	1	1	0	0	0	0	0	0	0	0	0	0	0	0	0	0	1	0
2016-03-31	10:00:00	10:09:00	10	309	IPH	IPH	Human Use/ Natural	>10	Y	Nil	SS	Adult Female		0	0	0	0	0	0	0	0	0	0	0	0	0	0	0	0	0	2	0	0	0	0	0	0	0	0	0	0	0	0	0	0	0	0	0	0
2016-03-31	10:10:00	10:19:00	10	310	IPH	IPH	Human Use/ Natural	>10	Y	Nil	CH	Adult Female	Oestrus	0	0	0	0	0	0	0	0	0	0	0	0	0	0	0	0	0	5	0	0	0	12	0	0	0	0	0	0	0	0	0	0	0	0	0	0
2016-03-31	10:20:00	10:29:00	10	311	IPH	IPH	Human Use/ Natural	>10	Y	Nil	PE	Adult Female	Pregnant	0	1	25	0	0	0	0	0	0	0	0	0	2	0	0	0	0	10	3	2	0	10	0	0	0	0	0	0	0	0	0	0	0	0	0	0
2016-03-31	10:30:00	10:39:00	10	312	IPH	IPH	Human Use/ Natural	>10	Y	Nil	FW	Adult Female		0	3	13	0	0	0	0	0	0	0	0	45	0	0	0	0	0	13	3	0	0	9	0	0	0	0	0	0	0	0	0	2	0	0	2	0
2016-03-31	10:40:00	10:49:00	10	313	IPH	IPH	Human Use/ Natural	>10	Y	Nil	AU	Subadult Male		0	0	0	0	0	0	0	0	0	0	0	0	0	0	0	0	0	0	0	0	0	9	0	0	0	0	0	0	0	0	0	0	0	0	0	0
2016-03-31	10:50:00	10:59:00	10	314	IPH	IPH	Human Use/ Natural	>10	Y	Nil	AU	Subadult Male		0	0	0	0	0	15	0	0	0	0	15	15	0	0	0	0	0	6	0	0	0	12	0	0	0	0	0	0	0	0	0	0	0	0	6	0
2016-03-31	11:00:00	11:09:00	10	315	IPH	IPH	Human Use/ Natural	>10	Y	Nil	ZU	Adult Female		0	0	0	0	0	0	0	0	0	0	0	0	0	0	0	0	0	0	0	0	0	0	0	0	0	0	0	0	0	0	0	0	0	0	0	0
2016-03-31	11:10:00	11:19:00	10	316	IPH	IPH	Human Use/ Natural	>10	Y	Nil	PR	Adult Female	With Infant	0	0	0	0	0	0	0	0	0	0	15	15	0	0	0	0	0	4	3	3	0	1	1	0	0	0	0	0	0	0	0	0	0	0	0	0
2016-03-31	11:36:00	11:45:00	10	317	IPH	IPH	Human Use/ Natural	>10	Y	Nil	NE	Adult Female	With Infant	0	0	0	0	0	0	0	0	0	0	0	0	0	0	0	0	0	9	2	0	0	2	0	0	0	0	0	0	0	0	0	1	0	0	0	0
2016-03-31	11:46:00	11:55:00	10	318	IPH	IPH	Human Use/ Natural	>10	Y	Nil	KJ	Adult Male		0	0	0	0	0	0	0	0	0	0	0	0	0	0	0	0	0	8	0	0	0	8	0	0	0	0	0	0	0	0	0	0	0	0	0	0
2016-03-31	11:56:00	12:05:00	10	319	IPH	IPH	Human Use/ Natural	>10	Y	Nil	CT	Adult Female		0	0	0	0	0	0	0	0	0	0	0	0	0	0	0	0	0	12	0	0	0	5	0	0	0	0	0	0	0	0	0	0	0	0	0	0
2016-03-31	12:10:00	12:19:00	10	320	IPH	IPH	Human Use/ Natural	>10	Y	Nil	PE	Adult Female	Pregnant	0	0	0	0	0	0	0	0	0	0	15	15	3	0	0	0	0	16	1	2	0	1	1	0	0	0	0	0	0	0	0	0	0	0	2	0
2016-03-31	12:23:00	12:32:00	10	321	IPH	IPH	Human Use/ Natural	>10	Y	Nil	NE	Adult Female	With Infant	0	0	0	0	0	0	0	0	0	0	30	0	5	1	1	0	0	5	2	3	3	0	0	0	0	0	0	0	0	0	0	0	0	0	0	0
2016-03-31	12:33:00	12:42:00	10	322	IPH	IPH	Human Use/ Natural	>10	Y	Nil	FW	Adult Female		0	1	15	0	0	0	0	0	0	0	15	15	0	0	0	0	0	8	0	3	0	0	1	0	0	0	0	0	0	0	0	0	0	0	3	0
2016-03-31	12:43:00	12:52:00	10	323	IPH	IPH	Human Use/ Natural	>10	Y	Nil	CT	Adult Female		0	0	0	0	0	0	0	0	0	0	15	45	6	0	0	0	0	9	0	2	0	0	1	0	0	0	0	0	0	0	0	0	0	0	0	0
2016-03-31	12:53:00	13:02:00	10	324	IPH	IPH	Human Use/ Natural	>10	Y	Nil	KJ	Adult Male		0	0	0	0	0	0	0	0	0	0	0	15	1	0	0	0	0	5	8	3	6	0	0	3	0	0	0	0	0	0	0	0	0	0	0	0
2016-03-31	13:07:00	13:15:00	9	325	Forest Edge (adj hosp)	IPH	Human Use/ Natural	>10	Y	Nil	AU	Subadult Male		0	0	0	0	0	150	0	0	0	0	0	0	4	0	0	0	0	0	0	1	0	0	0	0	0	0	0	0	0	0	0	4	0	0	0	0
2016-03-31	13:16:00	13:25:00	10	326	Forest Edge (adj hosp)	IPH	Human Use/ Natural	>10	Y	Nil	ZU	Adult Female		0	2	25	0	0	90	0	45	15	5	0	45	8	0	0	0	0	10	0	5	0	0	3	0	0	0	0	0	0	0	0	3	0	2	1	0
2016-04-01	12:15:00	12:24:00	10	327	Forest Interior	Forest Interior	Natural	>10	N	Nil	AU	Subadult Male		0	1	3	0	0	0	0	0	0	0	105	90	2	0	0	0	0	7	4	2	0	5	1	0	0	0	0	0	0	0	0	1	0	0	2	0
2016-04-01	12:30:00	12:37:00	8	328	Forest Interior	Forest Interior	Natural	>10	N	Nil	CH	Adult Female		0	0	0	0	0	60	0	15	0	0	90	15	5	0	0	0	0	4	0	4	0	0	0	0	0	0	0	0	0	0	0	0	0	0	1	0
2016-04-01	12:40:00	12:47:00	8	329	Forest Interior	Forest Interior	Natural	>10	N	Nil	NE	Adult Female	With Infant	0	0	0	0	0	0	0	0	0	0	60	0	7	0	0	0	0	3	0	2	0	0	0	0	0	0	0	0	0	0	0	0	0	0	0	0
2016-04-01	12:50:00	12:59:00	10	330	Forest Interior	Forest Interior	Natural	>10	N	Nil	CT	Adult Female		0	0	0	0	0	0	0	0	0	0	0	30	2	0	0	0	0	11	1	2	0	6	1	0	0	0	0	0	0	0	0	0	0	0	1	0
2016-04-01	13:00:00	13:09:00	10	331	Forest Interior	Forest Interior	Natural	>10	N	Nil	KJ	Adult Male		0	9	410	0	0	0	0	0	0	0	0	0	1	0	0	0	0	7	1	2	0	0	0	1	0	0	0	0	0	0	0	0	0	0	0	0
2016-04-01	13:13:00	13:21:00	9	332	Forest Interior	Forest Interior	Natural	>10	N	Nil	PR	Adult Female	With Infant	0	1	5	0	0	15	0	0	0	0	60	15	6	0	0	0	0	5	1	4	0	0	0	0	0	0	0	0	0	0	0	2	0	0	0	0
2016-04-01	13:37:00	13:46:00	10	333	Forest Interior	Forest Interior	Natural	>10	N	Nil	NE	Adult Female	With Infant	0	4	115	0	0	0	0	0	0	0	0	0	3	0	0	0	0	2	2	2	0	0	0	0	0	0	0	0	0	0	0	0	0	0	1	0
2016-04-01	13:47:00	13:56:00	10	334	Forest Interior	Forest Interior	Natural	>10	N	Nil	TN	Adult Female		0	0	0	0	0	0	0	0	0	0	0	0	1	0	0	0	0	8	0	1	0	1	0	0	0	0	0	0	0	0	0	0	0	0	0	0
2016-04-01	14:00:00	14:09:00	10	335	Forest Interior	Forest Interior	Natural	>10	N	Nil	CT	Adult Female		0	0	0	0	0	0	0	0	0	0	0	0	0	0	0	0	0	4	0	0	0	10	0	0	0	0	0	0	0	0	0	0	0	0	0	0
2016-04-01	14:12:00	14:21:00	10	336	Forest Interior	Forest Interior	Natural	>10	N	Nil	FW	Adult Female		0	0	0	0	0	0	0	0	0	0	0	0	1	0	0	0	0	8	2	0	0	0	0	0	0	0	0	0	0	0	0	0	0	0	0	0
2016-04-01	14:22:00	14:31:00	10	337	Forest Interior	Forest Interior	Natural	>10	N	Nil	CH	Adult Female		0	2	30	0	0	0	0	0	0	0	0	0	1	0	0	0	0	5	0	2	0	0	0	0	0	0	0	0	0	0	0	0	0	0	1	0
2016-04-01	14:32:00	14:41:00	10	338	Forest Interior	Forest Interior	Natural	>10	N	Nil	SS	Adult Female		0	0	0	0	0	0	0	0	0	0	15	75	8	0	0	0	0	10	1	5	0	1	3	0	0	0	1	0	0	0	0	0	0	0	2	0
2016-04-01	15:31:00	15:40:00	10	339	Forest Interior	Forest Interior	Natural	>10	N	Nil	FW	Adult Female		0	0	0	0	0	0	0	0	0	0	30	90	1	0	0	0	0	9	1	2	0	0	0	0	0	0	0	0	0	0	0	0	0	0	3	0
2016-04-01	15:41:00	15:49:00	9	340	Forest Interior	Forest Interior	Natural	>10	N	Nil	PE	Adult Female	Pregnant	0	7	365	0	0	0	0	0	0	0	0	15	2	0	0	0	0	3	0	1	0	0	0	0	0	0	0	0	0	0	0	0	0	0	0	0
2016-04-01	15:57:00	16:06:00	10	341	Forest Interior	Forest Interior	Natural	>10	N	Nil	KJ	Adult Male		0	2	25	0	0	0	0	0	0	0	0	0	3	0	0	0	0	10	0	1	1	3	0	2	0	0	0	0	0	0	0	0	0	0	0	0
2016-04-01	16:41:00	16:50:00	10	342	Forest Interior	Forest Interior	Natural	>10	N	Nil	FW	Adult Female		0	1	2	0	0	30	0	30	0	0	15	0	2	0	0	0	0	8	1	0	0	0	0	0	0	0	0	0	0	0	0	0	0	0	1	0
2016-04-01	16:29:00	16:38:00	10	343	Forest Interior	Forest Interior	Natural	>10	N	Nil	KJ	Adult Male		0	0	0	0	0	180	0	60	15	2	0	0	1	0	0	0	0	0	0	1	0	0	0	0	0	0	0	0	0	0	0	0	0	2	0	0
2016-04-01	16:41:00	16:50:00	10	344	Forest Interior	Forest Interior	Natural	>10	N	Nil	AU	Subadult Male		0	0	0	0	0	150	0	60	0	0	165	90	7	0	0	0	0	3	1	4	0	0	3	0	0	0	0	0	0	0	0	0	0	0	0	0
2016-04-01	17:06:00	17:15:00	10	345	Forest Interior	Forest Interior	Natural	>10	N	Nil	PE	Adult Female	Pregnant	0	0	0	0	0	0	0	0	0	0	0	0	1	0	0	0	0	8	0	2	0	6	0	0	0	0	0	0	0	0	0	0	0	0	1	0
2016-04-05	09:00:00	09:09:00	10	346	Forest Interior	Forest Interior	Natural	>10	N	Nil	SS	Adult Female		0	1	15	0	0	0	0	0	0	0	0	0	0	0	0	0	0	0	0	0	0	0	0	0	0	0	0	0	0	0	0	0	0	0	0	0
2016-04-05	09:23:00	09:32:00	10	347	Forest Interior	Forest Interior	Natural	>10	N	Nil	CH	Adult Female		0	0	0	0	0	0	0	0	0	0	0	0	0	0	0	0	0	0	0	0	0	10	0	0	0	0	0	0	0	0	0	0	0	0	0	0
2016-04-05	09:48:00	09:57:00	10	348	Forest Interior	Forest Interior	Natural	>10	N	Nil	NE	Adult Female	With Infant	0	0	0	0	0	0	0	0	0	0	45	90	9	0	0	0	0	5	0	4	2	0	0	0	0	0	0	0	0	0	0	0	0	0	1	0
2016-04-05	10:03:00	10:12:00	10	349	Forest Interior	Forest Interior	Natural	>10	N	Nil	ZU	Adult Female		0	0	0	0	0	45	0	0	0	0	135	195	9	0	0	0	0	0	0	5	0	0	6	0	0	0	0	0	0	0	0	0	0	0	1	0
2016-04-05	10:28:00	10:37:00	10	350	Forest Interior	Forest Interior	Natural	>10	N	Nil	PE	Adult Female	With Infant	0	0	0	0	0	0	0	0	0	0	0	0	3	0	0	0	0	10	4	3	1	2	0	0	0	0	0	0	0	0	0	0	0	0	1	0
2016-04-05	10:39:00	10:48:00	10	351	Forest Interior	Forest Interior	Natural	>10	N	Nil	CT	Adult Female		0	0	0	0	0	45	0	45	0	0	165	15	4	0	0	0	0	5	0	5	0	0	0	0	0	0	0	0	0	0	0	0	0	1	1	0
2016-04-05	11:58:00	12:07:00	10	352	Forest Interior	Forest Interior	Natural	>10	N	Nil	PR	Adult Female	With Infant	0	0	0	0	0	0	0	0	0	0	0	0	1	0	0	0	0	11	0	1	0	0	0	0	0	0	0	0	0	0	0	0	0	0	1	0
2016-04-05	12:09:00	12:18:00	10	353	Forest Interior	Forest Interior	Natural	>10	N	Nil	PE	Adult Female	With Infant	0	4	65	0	0	0	0	0	0	0	0	0	0	0	0	0	0	7	2	1	0	2	0	0	0	0	1	0	0	0	0	0	0	0	2	0
2016-04-05	12:29:00	12:38:00	10	354	Forest Interior	Forest Interior	Natural	>10	N	Nil	CT	Adult Female		0	0	0	0	0	75	0	0	0	0	105	45	6	0	0	0	0	4	0	2	1	0	1	0	0	0	0	0	0	0	0	0	0	0	1	0
2016-04-05	12:39:00	12:48:00	10	355	Forest Interior	Forest Interior	Natural	>10	N	Nil	FW	Adult Female		0	1	2	0	0	75	0	0	0	0	90	195	7	0	0	0	0	0	0	5	0	0	5	0	0	0	0	0	0	0	0	0	0	0	1	1
2016-04-05	12:51:00	13:00:00	10	356	Forest Interior	Forest Interior	Natural	>10	N	Nil	PE	Adult Female	With Infant	0	1	5	0	0	0	0	0	0	0	0	15	0	0	0	0	0	11	3	0	0	6	0	0	0	0	0	0	0	0	0	0	0	0	1	0
2016-04-05	13:03:00	13:12:00	10	357	Forest Interior	Forest Interior	Natural	>10	N	Nil	FW	Adult Female		0	0	0	0	0	75	0	15	0	0	135	105	9	0	0	0	0	6	1	4	0	0	4	0	0	0	0	0	0	0	0	0	0	0	2	0
2016-04-05	13:15:00	13:24:00	10	358	Forest Interior	Forest Interior	Natural	>10	N	Nil	ZU	Adult Female		0	1	15	0	0	30	0	15	0	0	30	135	12	0	0	0	0	3	1	3	0	0	9	0	0	0	0	0	0	0	0	0	0	0	3	0
2016-04-05	13:30:00	13:39:00	10	359	Forest Interior	Forest Interior	Natural	>10	N	Nil	TN	Adult Female		0	2	23	0	0	0	0	0	0	0	30	0	2	0	0	0	0	3	1	2	0	0	0	0	0	0	0	0	0	0	0	0	0	1	2	0
2016-04-05	13:40:00	13:49:00	10	360	Forest Interior	Forest Interior	Natural	>10	N	Nil	CH	Adult Female		0	0	0	0	0	0	0	0	0	0	0	0	0	0	0	0	0	6	2	0	0	5	0	0	0	0	0	0	0	0	0	0	0	0	0	0
2016-04-05	13:48:00	13:57:00	10	361	Forest Interior	Forest Interior	Natural	>10	N	Nil	KJ	Adult Male		0	0	0	0	0	30	0	0	0	0	90	30	6	0	0	0	0	1	0	2	0	0	0	2	0	0	0	0	0	0	0	0	0	0	1	0
2016-04-05	13:55:00	14:04:00	10	362	Forest Interior	Forest Interior	Natural	>10	N	Nil	AU	Subadult Male		0	0	0	0	0	0	0	15	0	0	0	30	0	0	0	0	0	2	0	14	0	0	0	0	0	0	0	0	0	0	0	0	0	0	0	0
2016-04-06	09:41:00	09:50:00	10	363	IPH (Eucal Adj)	IPH	Human Use/ Natural	>10	Y	Nil	PR	Adult Female	With Infant	0	1	3	0	0	0	0	0	0	0	0	0	0	0	0	0	0	11	1	0	0	4	0	0	0	0	0	0	0	0	0	0	0	0	1	0
2016-04-06	09:52:00	10:01:00	10	364	IPH (Eucal Adj)	IPH	Human Use/ Natural	>10	Y	Nil	CH	Adult Female		0	0	0	0	0	0	0	0	0	0	0	0	0	0	0	0	0	9	0	0	0	2	0	0	0	0	0	0	0	0	0	0	0	0	1	0
2016-04-06	10:01:00	10:10:00	10	365	IPH (Eucal Adj)	IPH	Human Use/ Natural	>10	Y	Nil	SS	Adult Female		0	1	2	0	0	0	0	0	0	0	0	0	0	0	0	0	0	7	0	0	0	4	0	0	0	0	0	0	0	0	0	0	0	0	0	0
2016-04-06	10:12:00	10:21:00	10	366	IPH (Eucal Adj)	IPH	Human Use/ Natural	>10	Y	Nil	NE	Adult Female	With Infant	0	0	0	0	0	0	0	0	0	0	0	0	0	0	0	0	0	0	0	0	0	10	0	0	0	0	0	0	0	0	0	0	0	0	1	0
2016-04-06	10:29:00	10:38:00	10	367	IPH (Eucal Adj)	IPH	Human Use/ Natural	>10	Y	Nil	PE	Adult Female	With Infant	0	0	0	0	0	0	0	0	0	0	0	0	0	0	0	0	0	1	3	0	1	9	0	0	0	0	0	0	0	0	0	0	0	0	0	0
2016-04-06	10:40:00	10:49:00	10	368	IPH (Eucal Adj)	IPH	Human Use/ Natural	>10	Y	Nil	KJ	Adult Male		0	0	0	0	0	0	0	0	0	0	0	15	0	0	0	0	0	6	1	0	0	9	0	0	0	0	0	0	0	0	0	0	0	0	0	0
2016-04-06	10:54:00	11:03:00	10	369	IPH (Eucal Adj)	IPH	Human Use/ Natural	>10	Y	Nil	NE	Adult Female	With Infant	0	0	0	0	0	0	0	0	0	0	0	0	0	0	0	0	0	9	1	1	0	0	0	0	0	0	0	0	0	0	0	0	0	0	0	0
2016-04-06	11:04:00	11:13:00	10	370	IPH (Eucal Adj)	IPH	Human Use/ Natural	>10	Y	Nil	SS	Adult Female		0	6	160	0	0	0	0	0	0	0	0	15	0	0	0	0	0	2	3	0	1	0	0	0	0	0	0	0	0	0	0	0	0	0	6	0
2016-04-06	11:17:00	11:23:00	7	371	IPH (Eucal Adj)	IPH	Human Use/ Natural	>10	Y	Nil	CT	Adult Female		0	0	0	0	0	0	0	0	0	0	75	90	1	0	0	0	0	1	0	4	0	0	2	0	0	0	0	0	0	0	0	0	0	0	0	0
2016-04-06	11:25:00	11:29:00	5	372	IPH (Eucal Adj)	IPH	Human Use/ Natural	>10	Y	Nil	AU	Subadult Male		0	0	0	0	0	0	0	0	0	0	0	15	1	0	2	0	0	1	2	0	3	0	0	3	0	0	0	0	0	0	0	0	0	0	1	0
2016-04-06	11:40:00	11:49:00	10	373	IPH (Eucal Adj)	IPH	Human Use/ Natural	0-5	Y	Nil	KJ	Adult Male		0	0	0	0	0	0	0	0	0	0	15	15	3	0	0	0	0	0	0	1	9	0	0	0	0	0	0	0	0	0	0	0	0	0	4	0
2016-04-11	12:03:00	12:12:00	10	374	Forest Interior	Forest Interior	Natural	>10	N	Nil	SS	Adult Female		0	0	0	0	0	60	0	45	0	0	90	150	7	0	0	0	0	5	0	4	0	0	3	0	0	0	0	0	0	0	0	0	0	0	0	0
2016-04-11	12:13:00	12:22:00	10	375	Forest Interior	Forest Interior	Natural	>10	N	Nil	FW	Adult Female		0	0	0	0	0	60	0	15	0	0	60	45	6	0	0	0	0	2	0	4	0	0	0	0	0	0	0	0	0	0	0	0	0	0	0	0
2016-04-11	12:34:00	12:43:00	10	376	Forest Interior	Forest Interior	Natural	>10	N	Nil	NE	Adult Female		0	1	3	0	0	30	0	45	0	0	75	75	7	0	0	0	0	1	0	4	0	0	1	0	0	0	0	0	0	0	0	1	0	0	0	0
2016-04-11	12:50:00	12:59:00	10	377	Forest Interior	Forest Interior	Natural	>10	N	Nil	TN	Adult Female		0	1	10	0	0	60	0	0	0	0	105	30	4	0	0	0	0	4	0	3	0	0	0	0	0	0	0	0	0	0	0	0	0	0	1	0
2016-04-11	13:09:00	13:18:00	10	378	Forest Interior	Forest Interior	Natural	>10	N	Nil	KJ	Adult Male		0	1	3	0	0	45	0	30	0	0	120	150	0	0	0	0	0	0	0	5	0	0	2	0	0	0	0	0	0	0	0	1	0	0	0	0
2016-04-11	13:20:00	13:29:00	10	379	Forest Interior	Forest Interior	Natural	>10	N	Nil	ZU	Adult Female		0	0	0	0	0	45	0	15	0	0	90	135	11	0	0	0	0	1	0	6	0	0	3	0	0	0	0	0	0	0	0	0	0	0	0	0
2016-04-11	13:32:00	13:41:00	10	380	Forest Interior	Forest Interior	Natural	>10	N	Nil	PE	Adult Female	With Infant	0	0	0	0	0	105	0	15	0	0	75	90	4	0	0	0	0	3	0	4	0	0	1	0	0	0	0	0	0	0	0	0	0	0	2	0
2016-04-11	13:45:00	13:54:00	10	381	Forest Interior	Forest Interior	Natural	>10	N	Nil	CH	Adult Female		0	0	0	0	0	60	0	15	0	0	75	60	1	0	0	0	0	7	0	6	0	0	4	0	0	0	0	0	0	0	0	0	0	0	1	0
2016-04-11	14:00:00	14:09:00	10	382	Forest Interior	Forest Interior	Natural	>10	N	Nil	CT	Adult Female		0	1	2	0	0	0	0	0	0	0	45	0	3	0	0	0	0	15	0	3	0	1	0	0	0	0	0	0	0	0	0	1	0	0	1	0
2016-04-11	14:15:00	14:24:00	10	383	Forest Interior	Forest Interior	Natural	>10	N	Nil	PR	Adult Female	With Infant	0	0	0	0	0	15	0	0	0	0	45	30	9	0	0	0	0	6	0	4	0	0	1	0	0	0	0	0	0	0	0	0	0	0	0	0
2016-04-11	14:26:00	14:30:00	5	384	Forest Interior	Forest Interior	Natural	>10	N	Nil	TN	Adult Female		0	0	0	0	0	30	0	15	0	0	45	15	4	0	0	0	0	0	0	0	0	0	0	0	0	0	0	0	0	0	0	1	0	0	0	0
2016-04-11	14:37:00	14:43:00	7	385	Forest Interior	Forest Interior	Natural	>10	N	Nil	PE	Adult Female	With Infant	0	1	35	0	0	0	0	15	0	0	30	0	2	0	0	0	0	1	0	0	0	0	0	0	0	0	0	0	0	0	0	0	0	0	0	0
2016-04-11	15:42:00	15:49:00	8	386	IPH (Eucal Adj)	IPH	Human Use/ Natural	>10	Y	Nil	SS	Adult Female		0	1	30	0	0	0	0	0	0	0	15	15	3	0	0	0	0	8	1	2	0	0	1	1	0	0	0	0	0	0	0	1	0	0	0	0
2016-04-11	15:55:00	16:04:00	10	387	IPH (Eucal Adj)	IPH	Human Use/ Natural	>10	Y	Nil	KJ	Adult Male		0	10	535	0	0	0	0	0	0	0	0	0	0	0	0	0	0	1	0	0	0	0	0	0	0	0	0	0	0	0	0	0	0	0	0	0
2016-04-11	16:09:00	16:18:00	10	388	IPH (Eucal Adj)	IPH	Human Use/ Natural	>10	Y	Nil	AU	Subadult Male		0	0	0	0	0	0	0	0	0	0	0	0	0	0	0	0	0	3	0	0	0	10	0	0	0	0	0	0	0	0	0	0	0	0	0	0
2016-04-11	16:22:00	16:31:00	10	389	IPH (Eucal Adj)	IPH	Human Use/ Natural	>10	Y	Nil	PE	Adult Female	With Infant	0	0	0	0	0	0	0	0	0	0	0	0	0	0	0	0	0	3	0	0	1	8	0	0	0	0	0	0	0	0	0	0	0	0	0	0
2016-04-11	16:32:00	16:41:00	10	390	IPH (Eucal Adj)	IPH	Human Use/ Natural	>10	Y	Nil	CH	Adult Female		0	0	0	0	0	0	0	0	0	0	0	0	1	0	0	0	0	3	0	0	0	0	0	0	0	0	0	0	0	0	0	0	0	0	0	0
2016-04-11	16:42:00	16:51:00	10	391	IPH (Eucal Adj)	IPH	Human Use/ Natural	>10	Y	Nil	ZU	Adult Female		0	0	0	0	0	0	0	0	0	0	0	0	0	0	0	0	0	0	0	0	0	0	0	0	0	0	0	0	0	0	0	0	0	0	0	0
2016-04-11	16:53:00	17:02:00	10	392	IPH (Eucal Adj)	IPH	Human Use/ Natural	>10	Y	Nil	PR	Adult Female	With Infant	0	0	0	0	0	0	0	0	0	0	0	0	1	0	0	0	0	1	0	1	0	0	0	0	0	0	0	0	0	0	0	0	0	0	0	0
2016-04-11	17:03:00	17:12:00	10	393	IPH (Eucal Adj)	IPH	Human Use/ Natural	>10	Y	Nil	NE	Adult Female	With Infant	0	1	45	0	0	0	0	0	0	0	0	0	1	0	0	0	0	12	0	1	1	0	0	0	0	0	0	0	0	0	0	0	0	0	1	0
2016-04-11	17:13:00	17:22:00	10	394	IPH (Eucal Adj)	IPH	Human Use/ Natural	>10	Y	Nil	CT	Adult Female		0	0	0	0	0	0	0	0	0	0	0	30	0	0	0	0	0	7	0	1	0	3	1	1	0	0	0	0	0	0	0	0	0	0	0	0
2016-04-12	08:06:00	08:15:00	10	395	IPH (Eucal Adj)	IPH	Human Use/ Natural	>10	Y	Nil	KJ	Adult Male		0	5	175	0	0	0	0	0	0	0	0	0	4	0	0	0	0	5	0	3	3	0	0	1	0	0	0	0	0	0	0	0	0	0	0	0
2016-04-12	08:16:00	08:25:00	10	396	IPH (Eucal Adj)	IPH	Human Use/ Natural	>10	Y	Nil	CT	Adult Female		0	0	0	0	0	0	0	0	0	0	15	45	2	0	0	0	0	8	3	2	3	2	0	0	0	0	0	0	0	0	0	0	0	0	1	0
2016-04-12	08:26:00	08:35:00	10	397	IPH (Eucal Adj)	IPH	Human Use/ Natural	>10	Y	Nil	PR	Adult Female	With Infant	0	0	0	0	0	0	0	0	0	0	0	0	1	0	0	0	0	0	1	1	0	10	0	0	0	0	0	0	0	0	0	0	0	0	0	0
2016-04-12	08:36:00	08:45:00	10	398	IPH (Eucal Adj)	IPH	Human Use/ Natural	>10	Y	Nil	FW	Adult Female		0	2	50	0	0	0	0	0	0	0	0	0	1	0	0	0	0	0	0	1	0	11	0	1	0	0	0	0	0	0	0	0	0	0	1	0
2016-04-12	08:46:00	08:55:00	10	399	IPH (Eucal Adj)	IPH	Human Use/ Natural	>10	Y	Nil	AU	Subadult Male		0	0	0	0	0	0	0	0	0	0	0	0	0	0	0	0	0	0	0	0	0	10	0	0	0	0	0	0	0	0	0	0	0	0	0	0
2016-04-12	08:56:00	09:05:00	10	400	IPH (Eucal Adj)	IPH	Human Use/ Natural	>10	Y	Nil	ZU	Adult Female		0	1	15	0	0	0	0	0	0	0	0	0	1	0	0	0	0	4	0	1	3	2	0	3	0	0	0	0	0	0	3	7	0	2	1	0
2016-04-12	09:09:00	09:18:00	10	401	IPH (Eucal Adj)	IPH	Human Use/ Natural	>10	Y	Nil	SS	Adult Female		0	1	5	0	0	15	0	0	0	0	45	105	5	0	0	0	0	4	4	2	1	0	3	2	0	0	0	0	2	0	0	3	0	0	0	0
2016-04-12	09:19:00	09:28:00	10	402	IPH (Eucal Adj)	IPH	Human Use/ Natural	>10	Y	Nil	PE	Adult Female	With Infant	0	0	0	0	0	0	0	0	0	0	0	0	0	0	0	0	0	6	6	0	3	0	0	0	0	0	0	0	0	0	0	0	0	0	2	0
2016-04-12	09:29:00	09:38:00	10	403	IPH (Eucal Adj)	IPH	Human Use/ Natural	>10	Y	Nil	AU	Subadult Male		0	0	0	0	0	0	0	90	15	3	45	60	0	0	0	0	0	0	0	4	2	0	0	1	0	0	0	0	0	0	0	1	0	0	0	0
2016-04-12	09:40:00	09:49:00	10	404	IPH (Eucal Adj)	IPH	Human Use/ Natural	>10	Y	Nil	NE	Adult Female		0	1	15	0	0	0	0	0	0	0	45	30	6	0	0	0	0	4	3	3	0	0	0	0	0	0	0	0	0	0	0	0	0	0	1	0
2016-04-12	09:50:00	09:59:00	10	405	IPH (Eucal Adj)	IPH	Human Use/ Natural	>10	Y	Nil	AU	Subadult Male		0	0	0	0	0	0	0	15	0	0	0	15	4	0	0	0	0	9	1	2	0	1	1	2	0	0	0	0	0	0	0	0	0	0	1	0
2016-04-12	10:21:00	10:26:00	6	406	Forest Edge (adj hosp)	IPH	Natural	>10	Y	Nil	NE	Adult Female	With Infant	0	0	0	0	0	60	0	0	0	0	0	0	3	0	0	0	0	2	0	2	0	0	2	0	0	0	0	0	0	0	0	0	0	1	0	0
2016-04-12	10:31:00	10:40:00	10	407	Forest Edge (adj hosp)	IPH	Natural	>10	Y	Nil	KJ	Adult Male		0	1	10	0	0	0	0	0	0	0	15	45	5	0	0	0	0	6	2	4	1	0	1	0	0	0	0	0	0	0	0	0	0	0	0	0
2016-04-12	10:55:00	11:04:00	10	408	Forest Edge (adj hosp)	IPH	Natural	>10	Y	Nil	CT	Adult Female		0	0	0	0	0	30	0	15	0	0	15	15	8	0	0	0	0	3	0	3	0	0	0	0	0	0	0	0	0	0	0	1	0	0	0	0
2016-04-12	11:10:00	11:19:00	10	409	Forest Edge (adj hosp)	IPH	Natural	>10	Y	Nil	TN	Adult Female		0	1	60	0	0	165	0	0	0	0	135	0	0	0	0	0	0	0	0	0	0	0	0	0	0	0	0	0	0	0	0	2	0	0	0	0
2016-04-12	11:21:00	11:30:00	10	410	Forest Edge (adj hosp)	IPH	Natural	>10	Y	Nil	SS	Adult Female		0	0	0	0	0	45	0	15	0	0	15	30	13	0	0	0	0	3	0	6	0	0	1	0	0	0	0	0	0	0	0	0	0	0	0	0
2016-04-12	11:43:00	11:52:00	10	411	Forest Edge (adj hosp)	IPH	Natural	>10	Y	Nil	CH	Adult Female		0	0	0	0	0	15	0	45	0	0	120	60	6	0	0	0	0	1	0	2	0	0	4	0	0	0	0	0	0	0	0	1	0	0	3	0
2016-04-12	11:56:00	12:05:00	10	412	Forest Interior	Forest Interior	Natural	>10	N	Nil	PR	Adult Female	With Infant	0	0	0	0	0	0	0	0	0	0	0	0	0	0	0	0	0	4	0	0	0	0	0	0	0	0	0	0	0	0	0	0	0	0	0	0
2016-04-12	12:21:00	12:30:00	10	413	Forest Interior	Forest Interior	Natural	>10	N	Nil	FW	Adult Female		0	0	0	0	0	30	0	15	0	0	60	60	5	0	0	0	0	0	0	2	0	0	2	0	0	0	0	0	0	0	0	0	0	0	0	0
2016-04-14	08:37:00	08:46:00	10	414	Forest Edge (TFRD)	Forest Edge	Natural	>10	N	Nil	CH	Adult Female		0	0	0	0	0	195	0	15	0	0	255	30	0	0	0	0	0	2	0	3	0	0	1	0	0	0	0	0	0	0	0	0	0	0	0	0
2016-04-14	08:53:00	09:02:00	10	415	Forest Edge (TFRD)	Forest Edge	Natural	>10	N	Nil	AU	Subadult Male		0	0	0	0	0	90	0	15	30	62	165	60	5	0	0	0	0	3	0	5	0	0	2	0	0	0	0	0	0	0	0	2	0	0	0	0
2016-04-14	09:06:00	09:15:00	10	416	Forest Edge (TFRD)	Forest Edge	Natural	>10	N	Nil	CH	Adult Female		0	0	0	0	0	90	0	30	0	0	165	105	9	0	0	0	0	3	0	3	0	0	6	0	0	0	0	0	0	0	0	0	0	0	0	0
2016-04-14	09:18:00	09:27:00	10	417	Forest Edge (TFRD)	Forest Edge	Natural	>10	N	Nil	TN	Adult Female		0	0	0	0	0	60	0	15	45	95	120	135	6	0	0	0	0	0	0	2	0	0	9	0	0	0	0	0	0	0	0	2	0	0	0	0
2016-04-14	09:40:00	09:49:00	10	418	Forest Edge (TFRD)	Forest Edge	Natural	>10	N	Nil	FW	Adult Female		0	0	0	0	0	60	0	45	0	0	105	90	8	0	0	0	0	1	0	3	0	0	4	0	0	0	0	0	0	0	0	0	0	0	0	0
2016-04-14	09:52:00	10:01:00	10	419	Forest Edge (TFRD)	Forest Edge	Natural	>10	N	Nil	FW	Adult Female		0	0	0	0	0	45	0	30	0	0	135	120	6	0	0	0	0	1	0	3	0	0	5	0	0	0	0	0	0	0	0	1	0	0	0	0
2016-04-14	10:15:00	10:24:00	10	420	Bare Ground	Bareground	Natural	>10	N	Nil	NE	Adult Female		0	0	0	0	0	15	0	15	0	0	15	0	14	0	0	0	0	0	0	4	0	0	0	3	0	0	0	0	0	0	0	0	0	0	0	0
2016-04-14	10:25:00	10:34:00	10	421	Forest Interior	Forest Interior	Natural	>10	N	Nil	SS	Adult Female		0	0	0	0	0	30	0	45	0	0	75	150	7	0	0	0	0	4	0	6	0	0	3	0	0	0	0	1	0	0	0	0	0	0	0	0
2016-04-14	10:37:00	10:46:00	10	422	Forest Interior	Forest Interior	Natural	>10	N	Nil	PR	Adult Female	With Infant	0	0	0	0	0	0	0	0	0	0	0	0	0	0	0	0	0	3	3	0	0	0	0	0	0	0	0	0	0	0	0	0	0	0	0	0
2016-04-14	10:50:00	10:57:00	8	423	Forest Interior	Forest Interior	Natural	>10	N	Nil	KJ	Adult Male		0	0	0	0	0	15	0	0	0	0	90	45	4	0	0	0	0	0	0	2	0	0	0	0	0	0	0	0	0	0	0	0	0	0	0	0
2016-04-14	10:58:00	11:07:00	10	424	Forest Interior	Forest Interior	Natural	>10	N	Nil	NE	Adult Female		0	0	0	0	0	45	0	0	0	0	90	15	9	0	0	0	0	1	0	1	0	0	1	0	0	0	0	0	0	0	0	0	0	0	0	0
2016-04-14	11:52:00	12:01:00	10	425	Forest Edge (Past KPP)	Forest Edge	Natural	>10	Y	Nil	CT	Adult Female		0	0	0	0	0	15	0	0	0	0	30	15	3	0	0	0	0	10	0	5	0	0	1	0	0	0	0	0	0	0	0	0	0	0	0	0
2016-04-14	12:02:00	12:11:00	10	426	Forest Edge (Past KPP)	Forest Edge	Natural	>10	Y	Nil	FW	Adult Female		0	0	0	0	0	0	0	0	0	0	0	0	3	0	0	0	0	3	0	2	3	0	1	0	0	0	0	0	0	0	0	0	0	0	1	0
2016-04-14	12:12:00	12:21:00	10	427	Forest Edge (Past KPP)	Forest Edge	Natural	>10	Y	Nil	KJ	Adult Male		0	3	35	0	0	0	0	0	0	0	0	0	0	0	0	0	0	12	0	0	0	0	0	0	0	0	0	0	0	0	0	0	0	0	0	0
2016-04-14	12:23:00	12:32:00	10	428	Forest Edge (Past KPP)	Forest Edge	Natural	>10	Y	Nil	PE	Adult Female	With Infant	0	1	45	0	0	15	0	0	0	0	75	0	6	0	0	0	0	4	1	0	0	0	0	2	0	0	0	0	0	0	0	0	0	0	0	0
2016-04-14	12:35:00	12:44:00	10	429	Forest Edge (Past KPP)	Forest Edge	Natural	>10	Y	Nil	CT	Adult Female		0	0	0	0	0	195	0	90	0	0	30	0	3	0	0	0	0	1	0	1	1	0	0	0	0	1	0	0	0	0	0	0	0	0	1	0
2016-04-15	10:55:00	11:04:00	10	430	Forest Edge (10 acre)	Forest Edge	Natural	>10	Y	Nil	ZU	Adult Female		0	0	0	3	0	30	0	0	0	0	60	45	6	0	0	0	0	1	2	5	0	0	2	0	0	0	0	0	0	0	1	0	0	1	0	0
2016-04-15	11:05:00	11:14:00	10	431	Forest Edge (10 acre)	Forest Edge	Natural	>10	Y	Nil	AU	Subadult Male		0	0	0	0	0	0	0	0	0	0	75	75	6	2	0	1	0	0	0	2	2	0	4	0	1	0	0	0	0	0	0	0	0	0	0	0
2016-04-15	11:15:00	11:24:00	10	432	Forest Edge (10 acre)	Forest Edge	Natural	>10	Y	Nil	CT	Adult Female		0	0	0	0	0	15	0	60	0	0	30	30	4	1	0	0	0	10	0	3	0	0	0	0	0	0	0	0	0	0	0	1	0	0	1	0
2016-04-15	11:24:00	11:33:00	10	433	Forest Edge (10 acre)	Forest Edge	Natural	>10	Y	Nil	CH	Adult Female		0	0	0	0	0	30	0	0	0	0	30	75	13	0	0	0	0	4	0	6	0	0	4	0	0	0	0	0	0	0	0	0	0	0	1	0
2016-04-15	11:34:00	11:43:00	10	434	Forest Edge (10 acre)	Forest Edge	Natural	>10	Y	Nil	KJ	Adult Male		0	0	0	0	0	0	0	0	0	0	15	120	12	1	0	0	0	2	0	6	2	0	6	4	0	0	0	0	0	0	0	0	0	0	1	0
2016-04-15	13:38:00	13:47:00	10	435	Forest Edge (10 acre)	Forest Edge	Natural	>10	Y	Nil	TN	Adult Female		0	0	0	0	0	0	0	60	0	0	0	0	2	0	0	0	0	1	0	0	0	1	0	0	0	0	0	0	0	0	0	1	0	0	5	0
2016-04-15	13:49:00	13:58:00	10	436	Forest Edge (10 acre)	Forest Edge	Natural	>10	Y	Nil	FW	Adult Female		0	1	20	0	0	0	0	0	0	0	0	15	1	0	0	0	0	6	0	2	3	2	0	0	0	0	0	0	0	0	0	0	0	0	2	0
2016-04-15	13:59:00	14:08:00	10	437	Forest Edge (10 acre)	Forest Edge	Natural	>10	Y	Nil	PE	Adult Female	With Infant	0	0	0	0	0	0	0	30	0	0	0	0	0	0	0	0	0	5	2	0	0	1	0	0	0	0	0	0	0	0	0	0	0	0	1	0
2016-04-15	14:09:00	14:18:00	10	438	Forest Edge (10 acre)	Forest Edge	Natural	>10	Y	Nil	KJ	Adult Male		0	5	160	0	0	0	0	15	0	0	0	30	1	0	0	0	0	10	2	0	0	4	1	1	0	0	0	0	0	0	0	0	0	0	3	0
2016-04-15	14:19:00	14:28:00	10	439	Forest Edge (10 acre)	Forest Edge	Natural	>10	Y	Nil	NE	Adult Female	With Infant	0	0	0	0	0	0	0	0	0	0	0	30	1	0	0	0	0	2	0	2	0	1	1	0	0	0	0	0	0	0	0	0	0	1	1	0
2016-04-15	14:29:00	14:38:00	10	440	Forest Edge (10 acre)	Forest Edge	Natural	>10	Y	Nil	CT	Adult Female		0	0	0	0	0	45	0	120	0	0	90	75	5	0	0	0	0	5	0	3	0	0	2	0	0	0	0	0	0	0	0	0	0	0	1	0
2016-04-15	14:39:00	14:48:00	10	441	Forest Edge (10 acre)	Forest Edge	Natural	>10	Y	Nil	PR	Adult Female	With Infant	0	0	0	0	0	0	0	135	0	0	0	15	0	0	0	0	0	5	0	0	0	2	0	0	0	0	0	0	0	0	0	0	0	0	0	0
2016-04-15	14:49:00	14:58:00	10	442	Forest Edge (10 acre)	Forest Edge	Natural	>10	Y	Nil	CH	Adult Female		0	2	75	0	0	15	0	30	0	0	45	60	1	0	0	0	0	3	0	1	0	1	2	0	0	0	0	0	0	0	0	1	0	0	2	0
2016-04-18	09:06:00	09:15:00	10	443	Forest Edge (10 acre)	Forest Edge	Natural	>10	Y	Nil	SS	Adult Female		0	0	0	0	0	75	0	0	0	0	105	60	7	1	0	0	0	3	0	5	0	0	0	4	0	0	0	0	0	0	0	0	0	0	0	0
2016-04-18	09:16:00	09:25:00	10	444	Forest Edge (10 acre)	Forest Edge	Natural	>10	Y	Nil	KJ	Adult Male		0	0	0	0	0	45	0	0	0	0	60	90	6	0	0	0	0	1	0	1	3	0	4	0	0	0	0	0	0	0	0	0	0	0	0	0
2016-04-18	09:26:00	09:35:00	10	445	Forest Edge (10 acre)	Forest Edge	Natural	>10	Y	Nil	PE	Adult Female	With Infant	0	0	0	0	0	75	0	15	0	0	165	105	1	0	0	0	0	6	0	3	1	0	3	1	0	12	0	0	0	0	0	0	0	0	1	0
2016-04-18	09:37:00	09:46:00	10	446	Forest Edge (10 acre)	Forest Edge	Natural	>10	Y	Nil	ZU	Adult Female		0	2	10	0	0	45	0	120	0	0	60	45	14	0	0	0	0	2	0	6	0	0	3	0	0	0	0	0	0	0	0	1	0	0	2	0
2016-04-18	10:00:00	10:09:00	10	447	Forest Edge (10 acre)	Forest Edge	Natural	>10	Y	Nil	AU	Subadult Male		0	0	0	0	0	30	0	0	45	135	90	75	6	0	0	0	0	4	0	5	0	0	3	0	0	0	0	0	0	0	0	1	0	0	0	0
2016-04-18	10:11:00	10:20:00	10	448	Forest Edge (10 acre)	Forest Edge	Natural	>10	Y	Nil	SS	Adult Female		0	0	0	0	0	75	0	45	0	0	150	105	6	0	0	0	0	5	0	7	1	0	2	0	0	0	0	0	0	0	0	0	0	1	0	0
2016-04-18	10:23:00	10:32:00	10	449	Forest Edge (10 acre)	Forest Edge	Natural	>10	Y	Nil	PE	Adult Female	With Infant	0	0	0	0	0	0	0	45	0	0	0	15	1	0	0	0	0	13	3	0	1	0	1	0	0	0	0	0	0	0	0	0	0	0	0	0
2016-04-18	10:36:00	10:45:00	10	450	Forest Edge (10 acre)	Forest Edge	Natural	>10	Y	Nil	TN	Adult Female		0	0	0	0	0	0	0	15	0	0	75	60	5	0	0	0	0	1	0	3	5	0	1	1	0	0	0	0	0	0	0	0	0	0	2	0
2016-04-18	10:47:00	10:56:00	10	451	Forest Edge (10 acre)	Forest Edge	Natural	>10	Y	Nil	PR	Adult Female	With Infant	0	1	5	0	0	45	0	15	0	0	30	60	7	0	0	0	0	4	0	4	1	0	2	0	0	0	0	0	0	0	0	0	0	0	2	0
2016-04-18	11:01:00	11:10:00	10	452	Forest Edge (10 acre)	Forest Edge	Natural	>10	Y	Nil	ZU	Adult Female		0	0	0	0	0	60	0	45	30	90	165	90	6	0	0	0	0	0	0	3	0	0	5	0	0	0	0	0	0	0	0	0	0	0	0	0
2016-04-18	11:11:00	11:20:00	10	453	Forest Edge (10 acre)	Forest Edge	Natural	>10	Y	Nil	NE	Adult Female	With Infant	0	0	0	0	0	150	0	0	0	0	0	0	0	0	0	0	0	0	0	0	0	0	0	0	0	0	0	0	0	0	0	0	0	0	0	0
2016-04-18	11:21:00	11:30:00	10	454	Forest Edge (10 acre)	Forest Edge	Natural	>10	Y	Nil	FW	Adult Female		0	0	0	0	0	105	0	0	90	260	0	15	1	0	0	0	0	0	0	1	0	0	0	0	0	0	0	0	0	0	0	1	0	0	0	0
2016-04-18	11:52:00	12:01:00	10	455	Forest Edge (10 acre)	Forest Edge	Natural	>10	Y	Nil	SS	Adult Female		0	0	0	0	0	75	0	120	0	0	90	45	3	0	0	0	0	1	0	2	0	0	0	0	0	0	0	0	0	0	0	0	0	0	0	0
2016-04-18	12:05:00	12:14:00	10	456	Forest Edge (10 acre)	Forest Edge	Natural	>10	Y	Nil	FW	Adult Female		0	0	0	0	0	15	0	60	0	0	60	75	10	0	0	0	0	4	0	8	0	0	6	0	0	0	0	0	0	0	0	2	0	0	1	0
2016-04-18	12:15:00	12:24:00	10	457	Forest Edge (10 acre)	Forest Edge	Natural	>10	Y	Nil	PR	Adult Female	With Infant	0	0	0	0	0	15	0	15	0	0	30	75	14	0	0	0	0	5	0	9	0	2	2	2	0	0	0	0	0	0	0	1	0	0	0	0
2016-04-18	12:32:00	12:41:00	10	458	Forest Edge (10 acre)	Forest Edge	Natural	>10	Y	Nil	AU	Subadult Male		0	2	55	0	0	0	0	0	0	0	0	0	0	0	0	0	0	9	2	0	0	1	0	0	0	2	0	0	0	0	2	0	0	1	3	0
2016-04-18	13:28:00	13:37:00	10	459	Forest Edge (10 acre)	Forest Edge	Natural	>10	Y	Nil	NE	Adult Female	With Infant	0	0	0	0	0	30	0	45	30	80	45	45	8	0	0	0	0	2	0	2	0	0	2	4	0	1	0	0	0	0	0	0	0	0	0	0
2016-04-18	13:38:00	13:47:00	10	460	Forest Edge (10 acre)	Forest Edge	Natural	>10	Y	Nil	KJ	Adult Male		0	0	0	0	0	90	0	90	15	10	30	90	6	0	0	0	0	2	0	5	1	0	1	0	0	0	0	0	0	0	0	0	0	0	0	0
2016-04-19	12:19:00	12:28:00	10	461	Forest Edge (TFRD)	Forest Edge	Natural	>10	N	Nil	ZU	Adult Female		0	0	0	0	0	60	0	30	0	0	120	120	13	0	0	0	0	0	0	5	0	0	5	2	0	0	0	0	0	0	0	0	0	0	2	0
2016-04-19	12:36:00	12:45:00	10	462	Forest Edge (TFRD)	Forest Edge	Natural	>10	N	Nil	PR	Adult Female	With Infant	0	0	0	0	0	225	0	0	0	0	75	15	2	0	0	0	0	0	0	1	0	0	1	0	0	0	0	0	0	0	0	0	0	0	0	0
2016-04-19	12:46:00	12:55:00	10	463	Forest Edge (TFRD)	Forest Edge	Natural	>10	N	Nil	TN	Adult Female		0	0	0	0	0	30	0	60	0	0	0	150	11	0	0	0	0	1	0	7	0	0	7	0	0	0	0	0	0	0	0	0	0	0	0	0
2016-04-19	12:58:00	13:07:00	10	464	Forest Interior	Forest Interior	Natural	>10	N	Nil	KJ	Adult Male		0	0	0	0	0	0	0	0	0	0	0	15	8	0	0	0	0	6	0	4	0	0	0	2	0	0	0	0	0	0	0	0	0	0	0	0
2016-04-19	13:12:00	13:18:00	7	465	Forest Interior	Forest Interior	Natural	>10	N	Nil	AU	Subadult Male		0	1	3	0	0	0	0	0	0	0	0	90	9	0	0	0	0	1	0	2	0	0	4	0	0	0	0	0	0	0	0	0	0	0	1	0
2016-04-19	13:22:00	13:31:00	10	466	Forest Interior	Forest Interior	Natural	>10	N	Nil	PE	Adult Female	With Infant	0	0	0	0	0	0	0	0	0	0	0	0	0	0	0	0	0	7	0	0	0	5	0	0	0	0	0	0	0	0	0	0	0	0	0	0
2016-04-19	13:33:00	13:42:00	10	467	Forest Interior	Forest Interior	Natural	>10	N	Nil	PR	Adult Female	With Infant	0	0	0	0	0	0	0	0	0	0	15	0	7	0	0	0	0	6	0	1	0	0	1	0	0	0	0	0	0	0	0	0	0	0	0	0
2016-04-19	13:45:00	13:54:00	10	468	Forest Interior	Forest Interior	Natural	>10	N	Nil	NE	Adult Female	With Infant	0	0	0	0	0	0	0	0	0	0	0	15	10	0	0	0	0	0	0	0	0	0	1	0	0	0	0	0	0	0	0	0	0	0	0	0
2016-04-21	08:40:00	08:49:00	10	469	IPH (Eucal Adj)	IPH	Human Use/ Natural	>10	Y	Nil	CT	Adult Female		0	0	0	0	0	0	0	0	0	0	0	45	6	0	0	0	0	6	4	4	0	4	1	0	0	0	0	0	0	0	0	0	0	0	3	0
2016-04-21	08:58:00	09:07:00	10	470	IPH (Eucal Adj)	IPH	Human Use/ Natural	>10	Y	Nil	AU	Subadult Male		0	0	0	0	0	45	0	45	0	0	0	15	10	0	0	0	0	7	1	5	1	0	0	4	0	0	0	0	0	0	0	0	0	0	0	0
2016-04-21	09:36:00	09:45:00	10	471	IPH (Eucal Adj)	IPH	Human Use/ Natural	>10	Y	Nil	KJ	Adult Male		0	8	293	0	0	0	0	0	0	0	0	15	4	0	0	0	0	5	5	3	1	2	0	0	0	0	0	0	0	0	0	1	0	0	4	0
2016-04-22	08:50:00	08:59:00	10	472	Forest Interior	Forest Interior	Natural	>10	N	Nil	TN	Adult Female		0	0	0	0	0	30	0	0	0	0	60	75	3	0	0	0	0	5	0	2	0	1	2	0	0	0	0	0	0	0	1	0	0	0	0	0
2016-04-22	09:02:00	09:11:00	10	473	Forest Interior	Forest Interior	Natural	>10	N	Nil	CH	Adult Female		0	0	0	0	0	45	0	15	0	0	30	15	1	0	0	0	0	6	0	1	0	0	0	0	0	0	0	0	0	0	0	1	0	0	0	0
2016-04-22	09:12:00	09:21:00	10	474	Forest Interior	Forest Interior	Natural	>10	N	Nil	FW	Adult Female		0	0	0	0	0	0	0	0	0	0	0	0	5	0	0	0	0	3	0	2	0	0	0	0	0	0	0	0	0	0	0	0	0	0	0	0
2016-04-22	10:00:00	10:09:00	10	475	Forest Interior	Forest Interior	Natural	>10	N	Nil	CT	Adult Female		0	0	0	0	0	75	0	30	0	0	180	75	8	0	0	0	0	5	0	6	0	0	2	0	0	0	0	0	0	0	0	0	0	0	0	0
2016-04-22	10:09:00	10:18:00	10	476	Forest Interior	Forest Interior	Natural	>10	N	Nil	SS	Adult Female		0	0	0	0	0	0	0	0	0	0	0	60	5	0	0	0	0	6	0	3	0	0	2	0	0	0	0	0	0	0	0	0	0	0	0	0
2016-04-22	10:50:00	10:59:00	10	477	Forest Interior	Forest Interior	Natural	>10	N	Nil	NE	Adult Female	With Infant	0	0	0	0	0	15	0	45	0	0	105	75	6	0	0	0	0	4	0	5	0	0	0	0	0	0	0	0	0	0	0	0	0	0	3	0
2016-04-22	11:07:00	11:16:00	10	478	Forest Interior	Forest Interior	Natural	>10	N	Nil	CH	Adult Female		0	2	55	0	0	0	0	0	0	0	0	0	3	0	0	0	0	0	0	0	0	0	0	0	0	0	0	0	0	0	0	0	0	0	1	0
2016-04-22	11:19:00	11:28:00	10	479	Forest Interior	Forest Interior	Natural	>10	N	Nil	PE	Adult Female	With Infant	0	2	30	0	0	0	0	0	0	0	0	60	7	0	0	0	0	4	0	3	1	3	3	0	0	0	0	0	0	0	0	1	0	1	3	0
2016-04-22	11:27:00	11:36:00	10	480	Forest Interior	Forest Interior	Natural	>10	N	Nil	CH	Adult Female		0	0	0	0	0	0	0	0	0	0	0	15	2	0	0	0	0	12	0	1	1	0	0	0	0	0	0	0	0	0	0	0	0	0	2	0
2016-04-22	12:00:00	12:09:00	10	481	Forest Interior	Forest Interior	Natural	>10	N	Nil	NE	Adult Female	With Infant	0	0	0	0	0	0	0	0	0	0	0	0	0	0	0	0	0	2	0	0	0	11	0	0	0	0	0	0	0	0	0	0	0	0	0	0
2016-04-22	12:10:00	12:19:00	10	482	Forest Interior	Forest Interior	Natural	>10	N	Nil	PE	Adult Female	With Infant	0	3	65	0	0	0	0	0	0	0	0	0	0	0	0	0	0	6	0	0	0	4	0	0	0	0	0	0	0	0	0	0	0	0	2	0
2016-04-22	12:20:00	12:29:00	10	483	Forest Interior	Forest Interior	Natural	>10	N	Nil	CT	Adult Female		0	0	0	0	0	0	0	0	0	0	0	0	0	0	0	0	0	1	0	0	0	1	0	0	0	0	0	0	0	0	0	0	0	0	1	0
2016-04-23	08:18:00	08:27:00	10	484	Forest Interior	Forest Interior	Natural	>10	N	Nil	CT	Adult Female		0	0	0	0	0	30	0	30	0	0	90	30	2	0	0	0	0	9	0	2	0	1	2	0	0	0	0	0	0	0	0	0	0	0	2	0
2016-04-23	08:29:00	08:38:00	10	485	Forest Interior	Forest Interior	Natural	>10	N	Nil	TN	Adult Female		0	1	10	0	0	0	0	0	0	0	30	75	0	0	0	0	0	2	0	1	0	0	3	0	0	0	0	0	0	0	0	0	0	0	2	0
2016-04-23	08:41:00	08:50:00	10	486	Forest Interior	Forest Interior	Natural	>10	N	Nil	PR	Adult Female	With Infant	0	1	30	0	0	0	0	0	0	0	0	45	3	0	0	0	0	9	1	1	0	3	1	0	0	0	0	0	0	0	0	0	0	0	1	0
2016-04-23	08:51:00	09:00:00	10	487	Forest Interior	Forest Interior	Natural	>10	N	Nil	CH	Adult Female		0	0	0	0	0	15	0	0	0	0	45	30	3	0	0	0	0	8	1	2	0	0	2	0	0	0	0	0	0	0	0	0	0	0	0	0
2016-04-23	09:03:00	09:12:00	10	488	Forest Interior	Forest Interior	Natural	>10	N	Nil	KJ	Adult Male		0	2	33	0	0	0	0	0	0	0	0	15	1	0	0	0	0	10	0	2	0	4	0	0	0	0	0	0	0	0	0	1	0	0	1	0
2016-04-23	09:15:00	09:24:00	10	489	Forest Interior	Forest Interior	Natural	>10	N	Nil	SS	Adult Female		0	0	0	0	0	15	0	30	0	0	75	165	8	0	0	0	0	1	0	2	0	0	6	0	0	0	0	0	0	0	0	1	0	0	1	0
2016-04-23	09:25:00	09:34:00	10	490	Forest Interior	Forest Interior	Natural	>10	N	Nil	ZU	Adult Female		0	1	5	0	0	15	0	0	0	0	15	90	3	0	0	0	0	3	0	2	0	0	3	0	0	0	0	0	0	0	0	0	0	0	1	0
2016-04-23	10:03:00	10:12:00	10	491	Forest Interior	Forest Interior	Natural	>10	N	Nil	CT	Adult Female		0	0	0	0	0	0	0	15	0	0	0	15	1	0	0	0	0	6	0	1	0	7	0	0	0	0	0	0	0	0	0	0	0	0	1	0
2016-04-23	10:15:00	10:24:00	10	492	Forest Interior	Forest Interior	Natural	>10	N	Nil	TN	Adult Female		0	0	0	0	0	135	0	15	0	0	150	75	1	0	0	0	0	0	0	2	0	0	3	0	0	0	0	0	0	0	0	1	0	0	1	0
2016-04-23	10:30:00	10:39:00	10	493	Forest Interior	Forest Interior	Natural	>10	N	Nil	PR	Adult Female	With Infant	0	3	30	0	0	0	0	15	0	0	0	0	1	0	0	0	0	8	0	2	0	5	0	0	0	0	0	0	0	0	0	0	0	0	1	0
2016-04-23	11:00:00	11:09:00	10	494	Forest Interior	Forest Interior	Natural	>10	N	Nil	ZU	Adult Female		0	0	0	0	0	0	0	0	0	0	15	165	11	0	0	0	0	0	0	4	0	0	5	0	0	0	0	0	0	0	0	1	0	0	1	0
2016-04-23	11:15:00	11:24:00	10	495	Forest Interior	Forest Interior	Natural	>10	N	Nil	TN	Adult Female		0	0	0	0	0	0	0	0	0	0	0	0	0	0	0	0	0	1	0	2	0	0	0	0	0	0	0	0	0	0	0	0	0	0	1	0
2016-04-23	11:27:00	11:36:00	10	496	Forest Interior	Forest Interior	Natural	>10	N	Nil	PR	Adult Female	With Infant	0	0	0	0	0	150	0	15	0	0	90	0	1	0	0	0	0	4	0	2	0	0	0	0	0	0	0	0	0	0	0	1	0	0	0	0
2016-04-23	14:10:00	14:19:00	10	497	Forest Interior	Forest Interior	Natural	>10	N	Nil	CT	Adult Female		0	1	3	0	0	90	0	60	0	0	150	90	9	0	0	0	0	1	0	2	0	0	4	0	0	0	0	0	0	0	0	0	0	0	1	0
2016-04-23	14:21:00	14:30:00	10	498	Forest Interior	Forest Interior	Natural	>10	N	Nil	KJ	Adult Male		0	0	0	0	0	30	0	0	0	0	90	120	8	0	0	0	0	3	0	3	0	0	5	0	0	0	0	0	0	0	0	0	0	0	0	0
2016-04-23	14:32:00	14:41:00	10	499	Forest Interior	Forest Interior	Natural	>10	N	Nil	CH	Adult Female		0	0	0	0	0	0	0	0	0	0	0	0	0	0	0	0	0	2	0	0	0	9	0	0	0	0	0	0	0	0	0	0	0	0	0	0
2016-04-25	14:44:00	14:53:00	10	500	Forest Interior	Forest Interior	Natural	>10	N	Nil	NE	Adult Female	With Infant	0	0	0	0	0	60	0	0	0	0	165	105	6	0	0	0	0	0	0	2	0	0	4	0	0	0	0	0	0	0	0	0	0	0	0	0
2016-04-25	14:56:00	15:05:00	10	501	Forest Interior	Forest Interior	Natural	>10	N	Nil	PE	Adult Female	With Infant	0	0	0	0	0	0	0	0	0	0	0	0	0	0	0	0	0	1	0	1	0	0	0	0	0	0	0	0	0	0	0	0	0	0	0	0
2016-04-25	15:10:00	15:19:00	10	502	Forest Interior	Forest Interior	Natural	>10	N	Nil	TN	Adult Female		0	0	0	0	0	60	0	0	0	0	120	165	6	0	0	0	0	0	0	4	0	0	5	0	0	0	0	0	0	0	0	2	0	0	0	0
2016-04-25	15:23:00	15:32:00	10	503	Forest Interior	Forest Interior	Natural	>10	N	Nil	CH	Adult Female		0	0	0	0	0	165	0	30	0	0	150	0	2	0	0	0	0	0	0	1	0	0	1	0	0	0	0	0	0	0	0	1	0	0	0	0
2016-04-25	15:35:00	15:44:00	10	504	Forest Interior	Forest Interior	Natural	>10	N	Nil	SS	Adult Female		0	0	0	0	0	0	0	0	0	0	15	0	0	0	0	0	0	1	0	1	0	0	0	0	0	0	0	0	0	0	0	0	0	0	0	0
2016-04-25	15:47:00	15:56:00	10	505	Forest Interior	Forest Interior	Natural	>10	N	Nil	FW	Adult Female		0	0	0	0	0	0	0	0	0	0	0	0	1	0	0	0	0	6	1	0	0	5	0	1	0	0	0	0	0	0	0	0	0	0	0	0
2016-04-25	16:00:00	16:09:00	10	506	Forest Interior	Forest Interior	Natural	>10	N	Nil	AU	Subadult Male		0	0	0	0	0	0	0	0	0	0	45	30	9	0	0	0	0	0	0	1	0	0	5	0	0	0	0	0	0	0	0	1	0	1	0	0
2016-04-25	16:13:00	16:22:00	10	507	Forest Interior	Forest Interior	Natural	>10	N	Nil	ZU	Adult Female		0	0	0	0	0	0	0	0	0	0	15	75	9	0	0	0	0	0	1	2	0	0	3	0	0	0	0	0	0	0	0	0	0	0	0	0
2016-04-25	16:25:00	16:34:00	10	508	Forest Interior	Forest Interior	Natural	>10	N	Nil	CH	Adult Female		0	0	0	0	0	60	0	0	0	0	105	90	5	0	0	0	0	0	0	1	0	0	3	0	0	0	0	0	0	0	0	0	0	0	0	0
2016-04-25	16:36:00	16:45:00	10	509	Forest Interior	Forest Interior	Natural	>10	N	Nil	PR	Adult Female	With Infant	0	0	0	0	0	0	0	0	0	0	0	15	10	0	0	0	0	4	0	2	0	0	1	0	0	0	0	0	0	0	0	0	0	0	0	0
2016-04-25	16:48:00	16:57:00	10	510	Forest Interior	Forest Interior	Natural	>10	N	Nil	NE	Adult Female	With Infant	0	0	0	0	0	0	0	0	0	0	0	15	1	0	0	0	0	8	1	0	0	7	1	0	0	0	0	0	0	0	0	0	0	0	0	0
2016-04-25	16:59:00	17:08:00	10	511	Forest Interior	Forest Interior	Natural	>10	N	Nil	FW	Adult Female		0	0	0	0	0	150	0	0	0	0	195	45	4	0	0	0	0	0	0	1	0	0	3	0	0	0	0	0	0	0	0	0	0	0	0	0
2016-04-25	17:12:00	17:21:00	10	512	Forest Interior	Forest Interior	Natural	>10	N	Nil	SS	Adult Female		0	0	0	0	0	75	0	0	0	0	60	30	6	0	0	0	0	4	0	0	0	2	3	0	0	0	0	0	0	0	0	1	0	0	0	0
2016-04-25	17:24:00	17:33:00	10	513	Forest Interior	Forest Interior	Natural	>10	N	Nil	CH	Adult Female		0	0	0	0	0	0	0	0	0	0	0	0	1	0	0	0	0	0	0	0	0	0	0	0	0	0	0	0	0	0	0	0	0	0	0	0
2016-04-25	17:35:00	17:44:00	10	514	Forest Interior	Forest Interior	Natural	>10	N	Nil	ZU	Adult Female		0	0	0	0	0	0	0	0	0	0	0	15	0	0	0	0	0	2	0	1	0	0	1	0	0	0	0	0	0	0	0	0	0	0	0	0
2016-04-25	17:45:00	17:54:00	10	515	Forest Interior	Forest Interior	Natural	>10	N	Nil	SS	Adult Female		0	0	0	0	0	0	0	0	0	0	0	0	0	0	0	0	0	6	0	0	0	7	0	0	0	0	0	0	0	0	0	0	0	0	0	0
2016-04-25	17:56:00	18:05:00	10	516	Forest Interior	Forest Interior	Natural	>10	N	Nil	CT	Adult Female		0	0	0	0	0	0	0	105	0	0	0	0	0	0	0	0	0	8	0	0	0	0	0	0	0	0	0	0	0	0	0	0	0	0	0	0
2016-04-25	18:08:00	18:17:00	10	517	Forest Interior	Forest Interior	Natural	>10	N	Nil	KJ	Adult Male		0	5	173	0	0	0	0	0	0	0	0	0	1	0	0	0	0	8	0	2	0	0	0	1	0	0	0	0	0	0	0	0	0	0	0	0
2016-04-25	18:20:00	18:29:00	10	518	Forest Interior	Forest Interior	Natural	>10	N	Nil	ZU	Adult Female		0	0	0	0	0	0	0	0	0	0	15	30	2	0	0	0	0	9	0	1	0	0	2	0	0	0	0	0	0	0	0	0	0	0	0	0
2016-04-26	12:52:00	13:01:00	10	519	Forest Interior	Forest Interior	Natural	>10	N	Nil	AU	Subadult Male		0	0	0	0	0	0	0	0	0	0	0	105	13	0	0	0	0	3	0	3	0	0	3	0	0	0	0	0	0	0	0	0	0	0	1	0
2016-04-26	13:13:00	13:22:00	10	520	Forest Interior	Forest Interior	Natural	>10	N	Nil	NE	Adult Female	With Infant	0	0	0	0	0	0	0	0	0	0	0	120	13	0	0	0	0	6	0	7	0	0	5	0	0	0	0	0	0	0	0	0	0	0	2	0
2016-04-26	13:23:00	13:32:00	10	521	Forest Interior	Forest Interior	Natural	>10	N	Nil	SS	Adult Female		0	0	0	0	0	165	0	15	0	0	180	75	7	0	0	0	0	0	0	0	0	0	5	0	0	0	0	0	0	0	0	0	0	1	1	0
2016-04-26	13:35:00	13:44:00	10	522	Forest Interior	Forest Interior	Natural	>10	N	Nil	PR	Adult Female	With Infant	0	0	0	0	0	15	0	0	0	0	30	0	5	0	0	0	0	7	1	2	0	2	0	0	0	0	0	0	0	0	0	0	0	0	2	0
2016-04-26	14:35:00	14:44:00	10	523	Forest Edge (Parry Road)	IPH	Natural	>10	N	Nil	AU	Subadult Male		0	0	0	0	0	105	0	60	0	0	45	45	1	0	0	0	0	0	2	1	0	0	1	0	0	0	0	0	0	0	0	0	0	0	1	0
2016-04-26	15:22:00	15:31:00	10	524	Forest Edge (Parry Road)	IPH	Natural	>10	N	Nil	KJ	Adult Male		0	0	0	0	0	45	0	15	0	0	60	90	9	0	0	0	0	3	5	6	0	0	6	2	0	0	0	0	0	0	0	0	0	0	0	0
2016-04-26	15:32:00	15:41:00	10	525	Forest Edge (Parry Road)	IPH	Natural	>10	N	Nil	ZU	Adult Female		0	0	0	0	0	165	0	45	0	0	30	75	8	0	0	0	0	0	0	3	0	0	3	0	0	0	0	0	0	0	0	3	0	0	2	0
2016-04-26	15:51:00	16:00:00	10	526	Forest Edge (Parry Road)	IPH	Natural	>10	N	Nil	TN	Adult Female		0	0	0	0	0	90	0	15	0	0	90	60	8	0	0	0	0	0	0	1	0	0	4	0	0	0	0	1	0	0	0	0	0	0	0	0
2016-04-26	16:04:00	16:13:00	10	527	Forest Edge (Parry Road)	IPH	Natural	>10	N	Nil	NE	Adult Female	With Infant	0	0	0	0	0	45	0	0	0	0	75	45	8	0	0	0	0	2	1	1	0	0	2	0	0	0	0	0	0	0	0	0	0	0	0	0
2016-05-02	09:13:00	09:22:00	10	528	Forest Edge (10 acre)	Forest Edge	Natural	>10	N	Nil	CT	Adult Female		0	0	0	0	0	30	0	15	0	0	75	30	10	0	0	0	0	5	0	5	0	0	0	0	0	0	0	0	0	0	0	0	0	0	0	0
2016-05-02	09:34:00	09:43:00	10	529	Forest Edge (10 acre)	Forest Edge	Natural	>10	N	Nil	AU	Subadult Male		0	0	0	0	0	0	0	0	0	0	0	15	1	0	0	0	0	6	1	2	0	12	0	0	0	0	0	0	0	0	0	2	0	1	3	0
2016-05-02	09:34:00	09:43:00	10	530	Forest Edge (10 acre)	Forest Edge	Natural	>10	N	Nil	PE	Adult Female	With Infant	0	0	0	0	0	0	0	0	0	0	0	75	0	0	0	0	0	7	12	0	0	0	0	0	0	0	0	0	0	0	0	1	0	3	4	0
2016-05-02	09:44:00	09:53:00	10	531	Forest Edge (10 acre)	Forest Edge	Natural	>10	N	Nil	NE	Adult Female	With Infant	0	0	0	0	0	30	0	0	0	0	120	105	9	0	0	0	0	3	0	8	0	0	2	0	0	0	0	0	0	0	0	0	0	0	0	0
2016-05-02	09:57:00	10:06:00	10	532	Forest Edge (10 acre)	Forest Edge	Natural	>10	N	Nil	PR	Adult Female	With Infant	0	0	0	0	0	30	0	0	0	0	45	30	8	0	0	0	0	2	1	1	0	0	0	0	0	0	0	0	0	0	0	0	0	0	0	0
2016-05-02	10:08:00	10:17:00	10	533	Forest Edge (10 acre)	Forest Edge	Natural	>10	N	Nil	KJ	Adult Male		0	0	0	0	0	15	0	0	0	0	60	165	6	0	0	0	0	3	2	5	0	0	3	0	0	0	0	0	0	0	0	0	0	0	2	0
2016-05-03	08:59:00	09:08:00	10	534	Forest Interior	Forest Interior	Natural	>10	N	Nil	CH	Adult Female		0	0	0	0	0	15	0	30	0	0	15	75	9	0	0	0	0	1	0	3	0	0	1	0	0	0	0	0	0	0	0	0	0	0	0	0
2016-05-03	09:09:00	09:18:00	10	535	Forest Interior	Forest Interior	Natural	>10	N	Nil	KJ	Adult Male		0	0	0	0	0	0	0	0	0	0	0	0	0	0	0	0	0	0	0	0	0	0	0	0	0	0	0	0	0	0	0	0	0	0	0	0
2016-05-03	09:19:00	09:28:00	10	536	Forest Interior	Forest Interior	Natural	>10	N	Nil	PE	Adult Female	With Infant	0	1	5	0	0	0	0	0	0	0	0	0	0	0	0	0	0	10	2	0	0	6	0	0	0	0	0	0	0	0	0	0	0	0	0	0
2016-05-03	09:29:00	09:38:00	10	537	Forest Interior	Forest Interior	Natural	>10	N	Nil	CT	Adult Female		0	0	0	0	0	0	0	0	0	0	0	0	0	0	0	0	0	3	0	0	0	5	0	0	0	0	0	0	0	0	0	0	0	0	0	0
2016-05-03	09:39:00	09:48:00	10	538	Forest Interior	Forest Interior	Natural	>10	N	Nil	AU	Subadult Male		0	0	0	0	0	0	0	0	0	0	0	0	0	0	0	0	0	3	0	0	0	9	0	0	0	0	0	0	0	0	0	0	0	0	0	0
2016-05-03	09:49:00	09:58:00	10	539	Forest Interior	Forest Interior	Natural	>10	N	Nil	SS	Adult Female		0	1	5	0	0	0	0	0	0	0	0	15	1	0	0	0	0	5	0	1	0	2	1	0	0	0	0	0	0	0	0	0	0	0	0	0
2016-05-03	09:59:00	10:08:00	10	540	Forest Interior	Forest Interior	Natural	>10	N	Nil	ZU	Adult Female		0	0	0	0	0	15	0	0	0	0	30	15	8	0	0	0	0	0	0	3	1	0	2	2	0	0	0	0	0	0	0	0	0	0	1	0
2016-05-03	10:52:00	11:01:00	10	541	Forest Interior	Forest Interior	Natural	>10	N	Nil	KJ	Adult Male		0	2	35	0	0	0	0	0	0	0	15	90	5	0	0	0	0	3	2	5	0	0	1	0	0	0	0	0	0	0	0	1	0	0	0	0
2016-05-03	11:02:00	11:11:00	10	542	Forest Interior	Forest Interior	Natural	>10	N	Nil	AU	Subadult Male		0	0	0	0	0	0	0	0	0	0	30	15	7	0	0	0	0	2	1	4	4	0	0	2	0	0	0	0	1	0	0	0	0	0	0	0
2016-05-03	11:22:00	11:31:00	10	543	Forest Interior	Forest Interior	Natural	>10	N	Nil	CH	Adult Female		0	1	20	0	0	0	0	30	0	0	0	15	8	0	0	0	0	2	1	4	0	0	1	1	0	0	0	0	0	0	0	0	0	0	0	0
2016-05-03	11:32:00	11:41:00	10	544	Forest Interior	Forest Interior	Natural	>10	N	Nil	PR	Adult Female	With Infant	0	0	0	0	0	0	0	0	0	0	0	15	5	0	0	0	0	10	3	1	1	0	0	1	0	0	0	0	0	0	0	0	0	0	0	0
2016-05-03	11:57:00	12:06:00	10	545	Forest Interior	Forest Interior	Natural	>10	N	Nil	SS	Adult Female		0	1	40	0	0	0	0	0	0	0	0	0	0	0	0	0	0	4	0	0	0	0	0	0	0	0	0	0	0	0	0	1	0	0	0	0
2016-05-04	08:50:00	08:59:00	10	546	IPH (Eucal Adj)	IPH	Human Use/ Natural	>10	Y	Nil	ZU	Adult Female		0	1	20	0	0	0	0	30	0	0	30	60	8	0	0	0	0	10	4	7	0	0	2	1	0	0	0	0	0	0	0	2	0	1	3	0
2016-05-04	09:00:00	09:09:00	10	547	IPH (Eucal Adj)	IPH	Human Use/ Natural	>10	Y	Nil	AU	Adult Female		0	2	80	0	0	0	0	0	0	0	0	0	0	0	0	0	0	0	0	2	2	2	0	0	0	0	0	0	0	0	0	1	0	0	1	0
2016-05-04	09:10:00	09:19:00	10	548	IPH (Eucal Adj)	IPH	Human Use/ Natural	>10	Y	Nil	FW	Adult Female		0	1	15	0	0	0	0	0	0	0	0	0	0	0	0	0	0	5	2	0	6	4	0	0	0	0	0	0	0	0	0	0	0	0	3	0
2016-05-04	09:20:00	09:29:00	10	549	IPH (Eucal Adj)	IPH	Human Use/ Natural	>10	Y	Nil	TN	Adult Female		0	4	210	0	0	0	0	0	0	0	0	0	2	0	0	0	0	1	0	1	0	0	0	0	0	0	0	0	0	0	0	0	0	0	0	0
2016-05-04	09:31:00	09:40:00	10	550	IPH (Eucal Adj)	IPH	Human Use/ Natural	>10	Y	Nil	KJ	Adult Female		0	0	0	0	0	0	0	0	0	0	0	0	1	0	0	0	0	1	1	0	0	13	0	0	0	0	0	0	0	0	0	0	0	0	1	0
2016-05-04	09:48:00	09:57:00	10	551	IPH (Eucal Adj)	IPH	Human Use/ Natural	>10	Y	Nil	CT	Adult Female		0	0	0	0	0	0	0	0	0	0	0	0	0	0	0	0	0	0	0	0	0	10	0	0	0	0	0	0	0	0	0	0	0	0	0	0
2016-05-04	09:59:00	10:08:00	10	552	IPH (Eucal Adj)	IPH	Human Use/ Natural	>10	Y	Nil	NE	Adult Female	With Infant	0	0	0	0	0	0	0	0	0	0	15	0	5	0	0	0	0	2	0	1	0	0	0	0	0	0	0	0	0	0	0	0	0	0	1	0
2016-05-04	10:13:00	10:22:00	10	553	IPH (Eucal Adj)	IPH	Human Use/ Natural	>10	Y	Nil	PE	Adult Female	With Infant	0	0	0	0	0	0	0	0	0	0	0	0	0	0	0	0	0	0	3	0	0	13	0	0	0	0	0	0	0	0	0	0	0	0	1	0
2016-05-04	10:23:00	10:32:00	10	554	IPH (Eucal Adj)	IPH	Human Use/ Natural	>10	Y	Nil	CH	Adult Female		0	0	0	0	0	0	0	0	0	0	0	0	0	0	0	0	0	2	0	1	0	9	0	0	0	0	0	0	0	0	0	0	0	0	0	0
2016-05-04	10:33:00	10:42:00	10	555	IPH (Eucal Adj)	IPH	Human Use/ Natural	>10	Y	Nil	PR	Adult Female	With Infant	0	0	0	0	0	0	0	0	0	0	0	0	0	0	0	0	0	8	2	0	0	4	0	0	0	0	0	0	0	0	0	0	0	0	0	0
2016-05-04	10:51:00	11:00:00	10	556	IPH (Eucal Adj)	IPH	Human Use/ Natural	>10	Y	Nil	SS	Adult Female		0	0	0	0	0	0	0	0	0	0	15	45	2	0	0	0	0	7	1	2	0	3	2	1	0	0	0	0	0	0	0	1	0	0	0	0
2016-05-04	11:01:00	11:10:00	10	557	IPH (Eucal Adj)	IPH	Human Use/ Natural	>10	Y	Nil	FW	Adult Female		0	1	50	0	0	0	0	15	0	0	15	45	6	0	0	0	0	10	2	4	0	0	1	0	0	0	0	0	0	0	0	0	0	0	1	0
2016-05-04	11:17:00	11:26:00	10	558	IPH (Eucal Adj)	IPH	Human Use/ Natural	>10	Y	Nil	AU	Subadult Male		0	0	0	0	0	0	0	0	0	0	0	0	0	0	0	0	0	0	0	0	0	12	0	0	0	0	0	0	0	0	0	0	0	0	2	0
2016-05-04	11:27:00	11:36:00	10	559	IPH (Eucal Adj)	IPH	Human Use/ Natural	>10	Y	Nil	TN	Adult Female		0	0	0	0	0	0	0	0	0	0	0	0	4	0	0	0	0	2	3	2	0	0	0	0	0	0	0	0	0	0	0	0	0	0	0	0
2016-05-04	11:40:00	11:49:00	10	560	IPH (Eucal Adj)	IPH	Human Use/ Natural	>10	Y	Nil	KJ	Adult Female		0	0	0	0	0	15	0	0	0	0	0	75	11	0	0	0	0	4	3	4	0	0	0	7	0	0	0	0	0	0	0	0	0	0	0	0
2016-05-08	08:31:00	08:40:00	10	561	Bareground	Bareground	Natural	>10	N	Nil	NE	Adult Female	With Infant	0	0	0	0	0	0	0	0	0	0	90	15	8	0	0	0	0	0	1	2	0	0	0	2	0	0	0	0	0	0	0	0	0	0	0	0
2016-05-08	08:46:00	08:55:00	10	562	Bareground	Bareground	Natural	>10	N	Nil	ZU	Adult Female		0	2	40	0	0	0	0	0	0	0	15	15	2	0	0	0	0	8	0	2	0	0	0	1	0	0	0	0	0	0	1	0	0	0	2	0
2016-05-08	08:56:00	09:05:00	10	563	Bareground	Bareground	Natural	>10	N	Nil	PE	Adult Female	With Infant	0	0	0	0	0	30	0	0	0	0	45	90	9	0	2	0	0	5	0	4	0	0	1	3	0	0	0	0	0	0	0	0	0	0	0	0
2016-05-08	09:11:00	09:20:00	10	564	Bareground	Bareground	Natural	>10	N	Nil	PE	Adult Female	With Infant	0	0	0	0	0	15	0	0	0	0	45	30	12	0	0	0	0	1	1	3	2	0	1	1	0	0	0	0	0	0	0	0	0	0	0	0
2016-05-08	09:35:00	09:44:00	10	565	Bareground	Bareground	Natural	>10	N	Nil	NE	Adult Female	With Infant	0	0	0	0	0	15	0	0	0	0	15	0	4	0	0	0	0	4	0	3	0	0	0	0	0	0	0	0	0	0	0	0	0	0	0	0
2016-05-08	09:50:00	09:59:00	10	567	Bareground	Bareground	Natural	>10	N	Nil	PE	Adult Female	With Infant	0	0	0	0	0	0	0	0	0	0	0	0	0	0	0	0	0	13	0	0	1	0	0	0	0	0	0	0	0	0	0	0	0	0	2	0
2016-05-08	10:04:00	10:13:00	10	568	Bareground	Bareground	Natural	>10	N	Nil	PR	Adult Female	With Infant	0	0	0	0	0	0	0	60	0	0	0	45	8	0	0	0	0	4	2	3	2	0	2	0	0	0	0	0	0	0	0	0	0	0	0	0
2016-05-08	10:25:00	10:34:00	10	569	Bareground	Bareground	Natural	>10	N	Nil	PR	Adult Female	With Infant	0	0	0	0	0	0	0	0	0	0	0	0	1	0	0	0	0	11	1	1	0	0	0	0	0	0	0	0	0	0	0	0	0	0	0	0
2016-05-08	10:40:00	10:49:00	10	570	Bareground	Bareground	Natural	>10	N	Nil	TN	Adult Female		0	0	0	0	0	15	0	15	15	5	90	75	10	0	0	0	0	2	0	3	0	0	2	0	0	0	0	0	0	0	0	0	0	0	2	0
2016-05-08	10:57:00	11:06:00	10	571	Bareground	Bareground	Natural	>10	N	Nil	PR	Adult Female	With Infant	0	1	2	0	0	0	0	15	0	0	15	45	11	0	0	0	0	5	0	5	6	0	2	0	0	0	1	0	0	0	0	0	0	1	0	0
2016-05-08	11:07:00	11:16:00	10	572	Bareground	Bareground	Natural	>10	N	Nil	TN	Adult Female		0	0	0	0	0	15	0	75	0	0	120	120	12	0	0	0	0	1	0	4	1	0	8	3	0	0	0	0	0	0	0	2	0	0	1	0
2016-05-08	11:26:00	11:35:00	10	573	Bareground	Bareground	Natural	>10	N	Nil	TN	Adult Female		0	0	0	0	0	75	0	0	15	5	45	0	8	0	0	0	0	2	0	1	0	0	1	3	0	0	0	0	0	0	0	0	0	0	2	0
2016-05-14	08:13:00	08:22:00	10	574	10 Acre	Forest Edge	Human Use/ Natural	5-10m	Y	Aggressive	AU	Subadult Male		0	0	0	0	0	15	0	0	0	0	30	30	10	1	1	0	0	0	1	0	0	0	0	9	0	0	0	0	0	0	0	0	0	0	0	0
2016-05-14	08:29:00	08:38:00	10	575	10 Acre	Forest Edge	Human Use/ Natural	5-10m	Y	Aggressive	NE	Adult Female	With Infant	0	0	0	0	0	45	0	0	0	0	45	15	9	1	1	0	0	3	3	5	1	0	0	0	0	0	0	0	0	0	0	1	0	0	0	0
2016-05-14	08:41:00	08:50:00	10	576	Forest Edge (10 acre)	Forest Edge	Natural	>10	N	Nil	PE	Adult Female	With Infant	0	0	0	0	0	0	0	0	0	0	15	45	2	0	0	0	0	6	2	2	0	0	1	0	0	0	0	0	0	0	0	0	0	0	3	0
2016-05-14	08:53:00	09:02:00	10	577	Forest Edge (10 acre)	Forest Edge	Natural	>10	N	Nil	CH	Adult Female		0	0	0	0	0	0	0	0	0	0	0	30	3	0	0	0	0	1	1	2	0	0	1	0	0	0	0	0	0	0	0	1	0	0	0	0
2016-05-14	09:03:00	09:12:00	10	578	Forest Edge (10 acre)	Forest Edge	Natural	>10	N	Nil	NE	Adult Female	With Infant	0	1	3	0	0	0	0	0	0	0	45	60	4	0	0	0	0	5	2	3	1	0	1	1	0	0	0	0	0	0	0	0	0	0	3	0
2016-05-14	09:17:00	09:26:00	10	579	Forest Edge (10 acre)	Forest Edge	Natural	>10	N	Nil	ZU	Adult Female		0	0	0	0	0	0	0	0	0	0	0	45	8	0	1	0	0	6	1	8	2	0	3	0	0	0	0	0	0	0	2	0	0	0	0	0
2016-05-14	09:28:00	09:37:00	10	580	Forest Edge (10 acre)	Forest Edge	Natural	>10	N	Nil	CH	Adult Female		0	0	0	0	0	30	0	0	0	0	105	150	10	0	0	0	0	0	2	8	0	0	9	1	0	0	0	0	0	0	0	2	0	0	1	0
2016-05-14	09:40:00	09:49:00	10	581	Forest Edge (10 acre)	Forest Edge	Natural	>10	N	Nil	AU	Adult Female		0	0	0	0	0	0	0	0	0	0	0	30	5	0	0	0	0	3	0	4	0	4	1	0	0	0	0	0	0	0	0	0	0	0	0	0
2016-05-14	09:55:00	10:04:00	10	582	Forest Interior	Forest Interior	Natural	>10	N	Nil	TN	Adult Female		0	0	0	0	0	0	0	0	0	0	0	0	0	0	0	0	0	5	1	0	0	9	0	0	0	0	0	0	0	0	0	0	0	0	1	0
2016-05-15	08:24:00	08:33:00	10	583	IPH (Eucal Adj)	IPH	Human Use/ Natural	>10	N	Nil	CH	Adult Female		0	0	0	0	0	15	0	15	0	0	30	45	10	0	0	0	0	5	2	4	1	0	1	0	0	0	0	0	0	0	0	0	0	0	2	0
2016-05-15	08:34:00	08:43:00	10	584	IPH (Eucal Adj)	IPH	Human Use/ Natural	>10	N	Nil	NE	Adult Female	With Infant	0	0	0	0	0	15	0	0	0	0	15	30	1	0	0	0	0	2	4	3	0	0	2	0	0	0	0	0	0	0	0	0	0	0	1	0
2016-05-15	08:48:00	08:57:00	10	585	IPH (Eucal Adj)	IPH	Human Use/ Natural	>10	N	Nil	TN	Adult Female		0	0	0	0	0	0	0	0	0	0	0	0	0	0	0	0	0	11	0	0	1	0	0	0	0	0	0	0	0	0	0	0	0	0	2	0
2016-05-15	09:00:00	09:09:00	10	586	Forest Edge b/w Forest and IPH	IPH	Natural	>10	N	Nil	FW	Adult Female		0	0	0	0	0	0	0	30	0	0	45	30	2	0	0	0	0	7	3	1	0	0	1	0	0	0	0	0	0	0	0	1	0	1	4	0
2016-05-15	09:16:00	09:25:00	10	587	Forest Edge b/w Forest and IPH	IPH	Natural	>10	N	Nil	TN	Adult Female		0	0	0	0	0	15	0	45	0	0	15	15	1	0	0	0	0	6	0	0	0	3	0	0	0	0	0	0	0	0	0	2	0	0	0	0
2016-05-15	09:26:00	09:35:00	10	588	Forest Edge b/w Forest and IPH	IPH	Natural	>10	N	Nil	FW	Adult Female		0	0	0	0	0	0	0	0	0	0	0	0	0	0	0	0	0	12	1	0	0	0	0	0	0	1	0	0	0	0	0	0	0	0	1	0
2016-05-15	09:40:00	09:49:00	10	589	Forest Edge b/w Forest and IPH	IPH	Natural	>10	N	Nil	NE	Adult Female	With Infant	0	0	0	0	0	0	0	0	0	0	0	0	0	0	0	0	0	4	0	0	0	0	0	0	0	0	0	0	0	0	0	0	0	0	0	0
2016-05-15	09:50:00	09:59:00	10	590	Forest Edge b/w Forest and IPH	IPH	Natural	>10	N	Nil	ZU	Adult Female		0	0	0	0	0	0	0	0	0	0	30	15	3	0	0	0	0	9	2	0	0	1	1	0	0	0	0	0	0	0	2	0	0	0	2	0
2016-05-15	12:19:00	12:28:00	10	591	Forest Interior	Forest Interior	Natural	>10	N	Nil	PR	Adult Female	With Infant	0	0	0	0	0	15	0	45	0	0	30	45	8	0	0	0	0	4	0	5	0	0	2	0	0	0	0	0	0	0	0	1	0	0	2	0
2016-05-15	12:29:00	12:38:00	10	592	Forest Interior	Forest Interior	Natural	>10	N	Nil	SS	Adult Female		0	0	0	0	0	15	0	0	0	0	30	75	10	0	0	0	0	4	1	3	0	0	3	0	0	0	0	0	0	0	0	0	0	0	0	0
2016-05-15	12:41:00	12:50:00	10	593	Forest Interior	Forest Interior	Natural	>10	N	Nil	CH	Adult Female		0	0	0	0	0	15	0	0	0	0	30	105	4	0	0	0	0	6	7	2	0	0	3	0	0	0	0	0	0	0	0	0	0	0	3	0
2016-05-15	13:36:00	13:45:00	10	594	Forest Edge (10 acre)	Forest Edge	Natural	>10	N	Nil	CH	Adult Female		0	0	0	0	0	75	0	0	0	0	60	75	10	0	0	0	0	2	0	5	0	0	3	0	0	0	0	0	0	0	0	1	0	1	0	0
2016-05-15	14:20:00	14:29:00	10	595	Forest Interior	Forest Interior	Natural	>10	N	Nil	CH	Adult Female		0	0	0	0	0	0	0	0	0	0	0	60	6	0	0	0	0	0	0	1	9	0	2	4	0	0	0	0	0	0	0	2	0	0	2	0
2016-05-18	14:30:00	14:39:00	10	596	Forest Edge (10 acre)	Forest Edge	Natural	>10	N	Nil	PR	Adult Female	With Infant	0	0	0	0	0	0	0	0	0	0	0	15	4	0	0	0	0	10	0	2	0	0	2	0	0	0	0	0	0	0	0	0	0	0	0	0
2016-05-18	14:50:00	14:59:00	10	597	Forest Edge (10 acre)	Forest Edge	Natural	>10	N	Nil	PR	Adult Female	With Infant	0	0	0	0	0	0	0	0	0	0	0	0	1	0	0	0	0	3	0	0	0	8	1	0	0	0	0	0	0	0	0	0	0	0	0	0
2016-05-19	12:06:00	12:15:00	10	598	Forest Edge (10 acre)	Forest Edge	Natural	>10	N	Nil	CH	Adult Female		0	1	5	0	0	0	0	0	0	0	15	165	6	1	0	0	0	10	4	5	0	0	2	0	0	0	0	0	0	0	0	1	0	1	2	0
2016-05-19	13:32:00	13:41:00	10	599	Bareground	Bareground	Natural	>10	N	Nil	PR	Adult Female	With Infant	0	0	0	0	0	0	0	0	0	0	15	30	7	1	0	0	0	0	0	2	5	0	0	2	0	1	0	0	0	0	0	0	0	0	2	0
2016-05-19	13:46:00	13:55:00	10	600	Bareground	Bareground	Natural	>10	N	Nil	CH	Adult Female		0	0	0	0	0	0	0	0	0	0	0	0	11	0	0	0	0	4	0	4	0	0	1	0	0	0	0	0	0	0	0	0	0	0	1	0
2016-05-19	14:08:00	14:17:00	10	601	Forest Edge (TFRD)	Forest Edge	Natural	>10	N	Nil	PR	Adult Female	With Infant	0	0	0	0	0	45	0	0	0	0	60	15	3	0	0	0	0	7	1	2	0	0	1	0	0	0	0	0	0	0	0	0	0	0	0	0
[truncated: 131 more columns]
