# Supplementary material for: Changing ecologies, shifting behaviours: Behavioural responses of a rainforest primate, the lion-tailed macaque Macaca silenus, to a matrix of anthropogenic habitats in southern India
Source: PLoS One. 2020 Sep 23;15(9):e0238695. doi: 10.1371/journal.pone.0238695 (PMC7511024; doi:10.1371/journal.pone.0238695)
Supplement: S3 Appendix — (XLSX) [file pone.0238695.s003.xlsx]

## Sheet: Sheet1
Focal ID	Individual ID	Age/Sex Class	Grooming	Being Groomed	Participant Groomer	Grooming Time (Secconds)	Being Groomed Time (Seconds)
13	KJ	Adult Male	0	1	ZU	0	60
13	KJ	Adult Male	0	1	ZU	0	60
13	KJ	Adult Male	0	1	ZU	0	60
13	KJ	Adult Male	0	1	ZU	0	60
13	KJ	Adult Male	0	2	ZU	0	60
18	ZU	Adult Female	0	1	Inf	0	0
18	ZU	Adult Female	0	1	Inf	0	0
18	ZU	Adult Female	1	0	PR	0	0
19	PR	Adult Female	0	1	Inf	0	0
19	PR	Adult Female	1	0	PE	0	0
22	CT	Adult Female	0	2	Juv	0	60
26	CH	Adult Female	1	0	PE	0	0
26	CH	Adult Female	1	1	PE	0	0
26	CH	Adult Female	2	0	PE	0	0
26	CH	Adult Female	1	1	PE	0	0
26	CH	Adult Female	0	1	PE	0	60
26	CH	Adult Female	1	0	PE	0	60
26	CH	Adult Female	1	0	PE	0	60
26	CH	Adult Female	1	0	PE	0	0
31	TN	Adult Female	1	0	?	0	0
33	CT	Adult Female	0	1	ZU	0	60
33	CT	Adult Female	0	1	ZU	0	0
33	CT	Adult Female	0	1	ZU	0	0
34	ZU	Adult Female	1	0	TN	0	0
34	ZU	Adult Female	1	0	Juv (M)	0	0
34	ZU	Adult Female	1	0	Juv (M)	0	0
34	ZU	Adult Female	1	0	Juv (M)	0	0
34	ZU	Adult Female	1	0	Juv (M)	0	0
34	ZU	Adult Female	1	0	Juv (M)	0	0
43	FW	Adult Female	1	0	PE	0	0
43	FW	Adult Female	1	0	PE	0	0
43	FW	Adult Female	1	0	PE	0	0
43	FW	Adult Female	1	0	PE	0	0
43	FW	Adult Female	1	0	PE	0	0
43	FW	Adult Female	0	1	PE	0	0
43	FW	Adult Female	1	1	PE	0	0
43	FW	Adult Female	1	0	PE	0	0
43	FW	Adult Female	1	1	PE	0	0
45	KJ	Adult Male	0	2	FW	0	0
64	PE	Adult Female	0	2	FW	0	0
65	FW	Adult Female	0	2	ZU	0	20
66	TN	Adult Female	0	1	PE	0	30
66	TN	Adult Female	0	1	PE	0	60
66	TN	Adult Female	1	1	PE	45	15
66	TN	Adult Female	1	0	PE	60	0
66	TN	Adult Female	2	0	PE	35	0
66	TN	Adult Female	1	0	PE	2	0
66	TN	Adult Female	1	0	PE	60	0
72	FW	Adult Female	0	1	Juv	0	0
72	FW	Adult Female	0	1	PE	0	15
72	FW	Adult Female	1	0	Juv	0	0
72	FW	Adult Female	1	0	Juv	40	0
72	FW	Adult Female	0	1	Juv	0	20
72	FW	Adult Female	0	1	Juv	0	10
80	ZU	Adult Female	0	1	Juv	0	60
80	ZU	Adult Female	1	1	Juv	10	50
80	ZU	Adult Female	1	1	Juv	30	30
80	ZU	Adult Female	1	0	Juv	60	0
80	ZU	Adult Female	1	0	Juv	60	0
80	ZU	Adult Female	1	0	Juv	60	0
80	ZU	Adult Female	1	0	Juv	40	0
82	SS	Adult Female	0	1	AU	0	15
82	SS	Adult Female	0	1	AU	0	60
82	SS	Adult Female	0	2	AU	0	45
82	SS	Adult Female	0	1	AU	0	45
85	AU	Subadult Male	1	0	SS	10	0
88	FW	Adult Female	1	0	Juv	42	0
88	FW	Adult Female	1	0	Juv	55	0
91	PE	Adult Female	1	0	Juv	60	0
91	PE	Adult Female	1	0	Juv	55	0
91	PE	Adult Female	0	1	Juv	0	60
91	PE	Adult Female	0	1	Juv	0	60
101	PE	Adult Female	1	0	CH	60	0
101	PE	Adult Female	1	0	CH	60	0
101	PE	Adult Female	1	0	CH	60	0
101	PE	Adult Female	1	1	CH	20	20
101	PE	Adult Female	0	1	CH	0	60
101	PE	Adult Female	0	1	CH	0	60
101	PE	Adult Female	0	1	CH	0	60
101	PE	Adult Female	0	1	CH	0	60
101	PE	Adult Female	0	1	CH	0	60
101	PE	Adult Female	0	1	CH	0	60
102	ZU	Adult Female	0	1	Juv	0	60
102	ZU	Adult Female	0	1	Juv	0	20
104	FW	Adult Female	0	1	Juv	0	5
117	ZU	Adult Female	0	1	TN	0	30
117	ZU	Adult Female	0	1	Juv	0	15
117	ZU	Adult Female	0	1	Juv	0	60
117	ZU	Adult Female	0	1	Juv	0	60
117	ZU	Adult Female	1	0	TN	15	0
117	ZU	Adult Female	0	1	Juv	0	30
117	ZU	Adult Female	0	1	Juv	0	60
117	ZU	Adult Female	1	1	Juv	30	30
117	ZU	Adult Female	0	1	Juv	0	60
118	TN	Adult Female	1	0	ZU	60	0
120	ZU	Adult Female	0	1	TN	0	60
120	ZU	Adult Female	0	1	TN	0	60
122	SS	Adult Female	1	0	Juv	35	0
122	SS	Adult Female	0	1	Juv	0	10
124	CT	Adult Female	0	1	Juv	0	5
125	ZU	Adult Female	0	1	CH	0	5
126	TN	Adult Female	1	0	CT	10	0
126	TN	Adult Female	1	0	CT	45	0
126	TN	Adult Female	1	0	ZU	10	0
140	PE	Adult Female	0	1	Juv	0	40
141	FW	Adult Female	1	0	SS	60	0
141	FW	Adult Female	1	0	SS	20	0
141	FW	Adult Female	1	0	SS	60	0
141	FW	Adult Female	1	0	SS	60	0
141	FW	Adult Female	1	0	SS	60	0
141	FW	Adult Female	1	0	SS	60	0
141	FW	Adult Female	1	0	SS	60	0
141	FW	Adult Female	2	0	SS	55	0
141	FW	Adult Female	1	0	SS	60	0
141	FW	Adult Female	1	0	SS	15	0
145	CT	Adult Female	0	1	CH	0	20
150	CT	Adult Female	0	1	FW	0	60
150	CT	Adult Female	0	1	FW	0	60
150	CT	Adult Female	0	1	FW	0	60
150	CT	Adult Female	0	1	FW	0	30
151	SS	Adult Female	0	1	AU	0	30
151	SS	Adult Female	0	1	AU	0	60
151	SS	Adult Female	0	1	AU	0	60
151	SS	Adult Female	0	1	AU	0	60
152	FW	Adult Female	0	1	Juv 4	0	60
152	FW	Adult Female	0	1	Juv 4	0	60
152	FW	Adult Female	0	1	Juv 4	0	20
152	FW	Adult Female	0	1	ZU	0	20
152	FW	Adult Female	0	1	ZU	0	60
152	FW	Adult Female	0	1	ZU	0	60
152	FW	Adult Female	0	1	TN	0	30
152	FW	Adult Female	0	1	TN	0	60
152	FW	Adult Female	0	1	TN	0	60
155	CH	Adult Female	1	0	Juv 2	20	0
155	CH	Adult Female	1	0	TN	30	0
155	CH	Adult Female	1	0	TN	20	0
168	TN	Adult Female	0	1	Juv	0	30
171	PR	Adult Female	1	0	TN	15	0
171	PR	Adult Female	0	1	Juv 2	0	60
171	PR	Adult Female	0	1	Juv 2	0	60
173	CH	Adult Female	1	0	ZU	5	0
173	CH	Adult Female	1	0	PR	60	0
173	CH	Adult Female	1	0	PR	60	0
173	CH	Adult Female	1	0	PR	60	0
175	ZU	Adult Female	1	0	PR	60	0
175	ZU	Adult Female	1	0	PR	60	0
175	ZU	Adult Female	1	0	PR	30	0
182	PR	Adult Female	0	1	TN	0	60
182	PR	Adult Female	0	1	TN	0	60
182	PR	Adult Female	0	1	TN	0	15
182	PR	Adult Female	0	1	TN	0	60
182	PR	Adult Female	0	1	TN	0	60
182	PR	Adult Female	0	1	TN	0	60
182	PR	Adult Female	1	0	TN	60	0
182	PR	Adult Female	1	0	TN	15	0
184	AU	Subadult Male	1	0	TN	60	0
184	AU	Subadult Male	0	1	TN	0	60
184	AU	Subadult Male	0	1	TN	0	60
184	AU	Subadult Male	1	1	TN	45	15
184	AU	Subadult Male	1	0	TN	60	0
184	AU	Subadult Male	0	1	TN	0	60
184	AU	Subadult Male	1	0	TN	60	0
184	AU	Subadult Male	1	0	Juv 2	60	0
184	AU	Subadult Male	1	0	Juv 2	60	0
185	TN	Adult Female	1	0	PR	60	0
185	TN	Adult Female	1	0	PR	60	0
185	TN	Adult Female	1	0	PR	60	0
185	TN	Adult Female	1	0	PR	60	0
185	TN	Adult Female	1	1	PR	15	60
185	TN	Adult Female	0	1	Juv 2	0	50
185	TN	Adult Female	0	1	Juv 2	0	60
185	TN	Adult Female	0	1	Juv 2	0	10
186	NE	Adult Female	0	1	PR	0	15
186	NE	Adult Female	1	0	PR	10	0
186	NE	Adult Female	1	0	PR	60	0
186	NE	Adult Female	1	0	PR	30	0
189	KJ	Adult Male	0	1	TN	0	10
189	KJ	Adult Male	0	1	TN	0	60
189	KJ	Adult Male	0	1	TN	0	60
189	KJ	Adult Male	0	1	TN	0	15
189	KJ	Adult Male	1	0	TN	10	0
189	KJ	Adult Male	1	0	TN	60	0
191	SS	Adult Female	0	1	PE	0	2
191	SS	Adult Female	0	1	Juv 2	0	60
198	ZU	Adult Female	0	1	NE	0	10
198	ZU	Adult Female	1	0	NE	60	0
200	CH	Adult Female	0	1	TN	0	10
200	CH	Adult Female	1	0	TN	60	0
200	CH	Adult Female	1	0	CT	10	0
201	SS	Adult Female	0	1	Juv 3	0	10
201	SS	Adult Female	1	0	Juv 3	40	0
202	KJ	Adult Male	0	1	TN	0	45
204	PE	Adult Female	1	0	Juv 3	60	0
204	PE	Adult Female	1	0	Juv 3	30	0
204	PE	Adult Female	1	0	PR	15	0
204	PE	Adult Female	1	0	PR	60	0
205	ZU	Adult Female	1	0	NE	10	0
205	ZU	Adult Female	1	0	NE	60	0
205	ZU	Adult Female	1	0	NE	60	0
205	ZU	Adult Female	1	0	NE	30	0
205	ZU	Adult Female	1	0	SS	60	0
205	ZU	Adult Female	1	0	SS	60	0
205	ZU	Adult Female	1	0	SS	3	0
205	ZU	Adult Female	1	0	PE	60	0
205	ZU	Adult Female	1	0	PE	60	0
205	ZU	Adult Female	1	1	PE	20	40
206	PR	Adult Female	0	1	Juv 3	0	60
207	NE	Adult Female	0	1	ZU	0	40
207	NE	Adult Female	0	1	ZU	0	60
207	NE	Adult Female	0	1	ZU	0	30
213	TN	Adult Female	0	1	Juv 2	0	15
213	TN	Adult Female	0	1	ZU	0	60
213	TN	Adult Female	1	0	ZU	45	0
221	NE	Adult Female	1	0	PR	60	0
221	NE	Adult Female	1	0	PR	60	0
221	NE	Adult Female	1	0	PR	5	0
225	TN	Adult Female	1	0	AU	30	0
225	TN	Adult Female	1	0	AU	60	0
225	TN	Adult Female	1	0	AU	60	0
225	TN	Adult Female	1	0	AU	45	0
226	TN	Adult Female	1	0	KJ	10	0
226	TN	Adult Female	1	0	KJ	60	0
226	TN	Adult Female	1	0	KJ	60	0
226	TN	Adult Female	1	0	KJ	60	0
228	KJ	Adult Male	0	1	TN	0	60
228	KJ	Adult Male	0	1	TN	0	60
228	KJ	Adult Male	0	1	TN	0	60
228	KJ	Adult Male	0	1	TN	0	60
228	KJ	Adult Male	0	1	TN	0	32
232	PE	Adult Female	0	1	CH	0	10
232	PE	Adult Female	0	1	CH	0	60
232	PE	Adult Female	0	1	CH	0	40
233	SS	Adult Female	0	1	Juv 2	0	60
233	SS	Adult Female	1	1	Juv 2	45	15
233	SS	Adult Female	1	0	Juv 2	60	0
233	SS	Adult Female	2	0	Juv 2	42	0
233	SS	Adult Female	1	0	Juv 2	60	0
233	SS	Adult Female	1	1	Juv 2	20	40
233	SS	Adult Female	0	1	Juv 2	0	60
233	SS	Adult Female	0	1	Juv 2	0	60
235	PR	Adult Female	1	0	Juv 3	35	0
244	ZU	Adult Female	1	0	Juv 2	5	0
244	ZU	Adult Female	2	0	Juv 2	35	0
244	ZU	Adult Female	1	0	Juv 2	10	0
256	FW	Adult Female	0	1	AU	0	60
258	ZU	Adult Female	0	1	AU	0	40
258	ZU	Adult Female	0	1	AU	0	60
258	ZU	Adult Female	0	1	AU	0	60
258	ZU	Adult Female	0	1	AU	0	5
258	ZU	Adult Female	1	0	TN	10	0
258	ZU	Adult Female	1	0	Juv 4	55	0
258	ZU	Adult Female	1	0	Juv 4	60	0
258	ZU	Adult Female	1	0	Juv 4	60	0
258	ZU	Adult Female	1	0	Juv 4	60	0
258	ZU	Adult Female	1	0	Juv 4	60	0
261	NE	Adult Female	0	1	ZU	0	60
261	NE	Adult Female	0	1	ZU	0	35
261	NE	Adult Female	1	1	ZU	5	20
261	NE	Adult Female	0	1	ZU	0	40
261	NE	Adult Female	0	1	ZU	0	60
261	NE	Adult Female	0	1	ZU	0	50
261	NE	Adult Female	0	1	ZU	0	60
261	NE	Adult Female	0	1	ZU	0	10
276	PE	Adult Female	0	1	CH	0	60
276	PE	Adult Female	0	1	CH	0	60
276	PE	Adult Female	0	1	CH	0	60
276	PE	Adult Female	0	1	CH	0	60
276	PE	Adult Female	1	1	CH	15	45
276	PE	Adult Female	1	0	CH	60	0
276	PE	Adult Female	1	0	CH	60	0
276	PE	Adult Female	1	0	CH	50	0
278	SS	Adult Female	0	1	PR	0	45
280	NE	Adult Female	0	1	Juv 3	0	60
280	NE	Adult Female	0	1	Juv 3	0	60
280	NE	Adult Female	0	1	Juv 3	0	15
280	NE	Adult Female	0	1	Juv 3	0	60
280	NE	Adult Female	0	1	Juv 3	0	60
280	NE	Adult Female	0	1	Juv 3	0	5
280	NE	Adult Female	0	1	Juv 3	0	5
285	FW	Adult Female	1	0	ZU	15	0
288	CT	Adult Female	0	1	Juv 3	0	60
288	CT	Adult Female	0	1	Juv 3	0	60
288	CT	Adult Female	0	1	Juv 3	0	10
292	TN	Adult Female	0	1	Juv 2	0	20
292	TN	Adult Female	0	1	ZU	0	30
292	TN	Adult Female	0	1	ZU	0	20
296	PR	Adult Female	0	1	FW	0	30
297	PE	Adult Female	0	1	CH	0	30
297	PE	Adult Female	0	1	CH	0	50
297	PE	Adult Female	0	1	CH	0	60
297	PE	Adult Female	0	1	CH	0	60
297	PE	Adult Female	0	1	CH	0	60
297	PE	Adult Female	1	1	CH	15	45
297	PE	Adult Female	1	0	CH	60	0
297	PE	Adult Female	1	0	CH	60	0
297	PE	Adult Female	1	0	CH	60	0
297	PE	Adult Female	1	0	CH	60	0
301	FW	Adult Female	1	0	CT	15	0
301	FW	Adult Female	1	0	CT	60	0
301	FW	Adult Female	1	0	CT	60	0
302	TN	Adult Female	1	0	AU	30	0
302	TN	Adult Female	1	0	AU	20	0
307	KJ	Adult Male	1	0	TN	30	0
307	KJ	Adult Male	0	1	TN	0	55
309	SS	Adult Female	0	1	Juv 3	0	60
309	SS	Adult Female	0	1	Juv 3	0	60
309	SS	Adult Female	0	1	Juv 3	0	60
309	SS	Adult Female	0	1	Juv 3	0	60
309	SS	Adult Female	1	1	Juv 3	15	45
309	SS	Adult Female	0	1	Juv 3	0	60
309	SS	Adult Female	0	1	Juv 3	0	60
309	SS	Adult Female	0	1	Juv 3	0	60
309	SS	Adult Female	0	1	Juv 3	0	40
313	AU	Subadult Male	0	1	ZU	0	60
314	AU	Subadult Male	1	0	ZU	5	0
314	AU	Subadult Male	1	0	ZU	60	0
314	AU	Subadult Male	1	0	ZU	45	0
315	ZU	Adult Female	1	0	FW	60	0
315	ZU	Adult Female	1	0	FW	60	0
315	ZU	Adult Female	1	0	FW	60	0
315	ZU	Adult Female	1	0	FW	60	0
315	ZU	Adult Female	1	0	FW	60	0
315	ZU	Adult Female	1	0	FW	30	0
315	ZU	Adult Female	1	0	FW	60	0
315	ZU	Adult Female	1	0	FW	60	0
315	ZU	Adult Female	1	0	FW	60	0
315	ZU	Adult Female	1	0	FW	60	0
316	PR	Adult Female	1	0	NE	60	0
316	PR	Adult Female	1	0	NE	60	0
316	PR	Adult Female	1	0	NE	60	0
316	PR	Adult Female	1	0	CH	15	0
316	PR	Adult Female	0	1	CH	0	30
316	PR	Adult Female	1	0	CH	60	0
316	PR	Adult Female	0	1	CH	0	15
317	NE	Adult Female	0	1	Juv 3	0	5
322	FW	Adult Female	0	1	Juv 4	0	40
322	FW	Adult Female	0	1	Juv 4	0	60
322	FW	Adult Female	0	1	Juv 4	0	30
333	NE	Adult Female	1	0	Juv 4	10	0
333	NE	Adult Female	1	0	Juv 4	60	0
333	NE	Adult Female	1	0	Juv 4	60	0
333	NE	Adult Female	1	0	Juv 4	50	0
334	TN	Adult Female	0	1	Juv 4	0	30
334	TN	Adult Female	1	1	Juv 4	45	15
334	TN	Adult Female	0	1	Juv 4	0	60
334	TN	Adult Female	0	1	Juv 4	0	60
334	TN	Adult Female	0	1	Juv 4	0	45
336	FW	Adult Female	0	1	Juv 2	0	60
336	FW	Adult Female	0	1	Juv 2	0	60
336	FW	Adult Female	0	1	Juv 2	0	60
336	FW	Adult Female	1	0	Juv 2	15	0
336	FW	Adult Female	1	0	Juv 2	10	0
337	CH	Adult Female	0	1	Juv 2	0	15
337	CH	Adult Female	1	0	Juv 3	45	0
337	CH	Adult Female	0	1	Juv 3	0	60
337	CH	Adult Female	0	1	Juv 3	0	60
337	CH	Adult Female	0	1	Juv 3	0	60
337	CH	Adult Female	0	1	Juv 3	0	30
342	FW	Adult Female	1	0	CT	60	0
342	FW	Adult Female	1	0	CT	60	0
342	FW	Adult Female	1	0	CT	60	0
342	FW	Adult Female	1	0	CT	60	0
342	FW	Adult Female	1	0	CT	20	0
346	SS	Adult Female	0	1	Juv 5	0	60
346	SS	Adult Female	0	1	Juv 5	0	60
346	SS	Adult Female	0	1	Juv 5	0	60
346	SS	Adult Female	0	1	Juv 5	0	60
346	SS	Adult Female	1	1	Juv 5	20	40
346	SS	Adult Female	0	1	Juv 5	0	60
346	SS	Adult Female	1	1	Juv 5	30	30
346	SS	Adult Female	1	0	Juv 5	45	0
346	SS	Adult Female	1	1	Juv 5	15	45
346	SS	Adult Female	0	1	Juv 5	0	60
352	PR	Adult Female	1	0	Juv 4	10	0
352	PR	Adult Female	0	1	Juv 3	0	15
359	TN	Adult Female	1	0	KJ	5	0
359	TN	Adult Female	1	0	KJ	60	0
359	TN	Adult Female	1	0	KJ	30	0
359	TN	Adult Female	1	0	Juv 3	30	0
359	TN	Adult Female	1	0	Juv 3	5	0
359	TN	Adult Female	1	0	Juv 3	45	0
364	CH	Adult Female	0	1	ZU	0	30
364	CH	Adult Female	1	1	ZU	3	60
364	CH	Adult Female	0	1	ZU	0	60
364	CH	Adult Female	0	1	ZU	0	15
366	NE	Adult Female	0	1	PR	0	30
366	NE	Adult Female	0	1	PR	0	60
366	NE	Adult Female	0	1	PR	0	60
369	NE	Adult Female	0	1	ZU	0	15
376	NE	Adult Female	1	0	PR	30	0
377	TN	Adult Female	1	0	NE	10	0
391	ZU	Adult Female	0	1	TN	0	60
391	ZU	Adult Female	0	1	TN	0	60
391	ZU	Adult Female	0	1	TN	0	60
391	ZU	Adult Female	0	1	TN	0	60
391	ZU	Adult Female	0	1	TN	0	60
391	ZU	Adult Female	0	1	TN	0	60
391	ZU	Adult Female	1	1	TN	40	15
391	ZU	Adult Female	1	0	TN	60	0
391	ZU	Adult Female	1	0	TN	60	0
391	ZU	Adult Female	1	0	TN	60	0
392	PR	Adult Female	0	1	FW	0	60
392	PR	Adult Female	0	1	FW	0	60
392	PR	Adult Female	0	1	FW	0	30
392	PR	Adult Female	0	1	Juv 4	0	60
392	PR	Adult Female	0	1	Juv 4	0	60
392	PR	Adult Female	0	1	Juv 4	0	60
392	PR	Adult Female	0	1	Juv 4	0	60
392	PR	Adult Female	0	1	Juv 4	0	60
392	PR	Adult Female	0	1	Juv 4	0	60
397	PR	Adult Female	0	1	Juv 4	0	15
400	ZU	Adult Female	1	0	Juv 2	15	0
400	ZU	Adult Female	1	0	Juv 4	15	0
404	NE	Adult Female	0	1	CH	0	45
412	PR	Adult Female	1	0	Juv 4	60	0
412	PR	Adult Female	1	0	Juv 4	60	0
412	PR	Adult Female	1	0	NE	30	0
412	PR	Adult Female	1	0	NE	60	0
422	PR	Adult Female	0	1	FW	0	15
422	PR	Adult Female	1	1	FW	30	30
422	PR	Adult Female	1	1	FW	5	55
422	PR	Adult Female	1	0	FW	60	0
422	PR	Adult Female	1	0	FW	15	0
422	PR	Adult Female	0	1	FW	0	30
422	PR	Adult Female	0	1	FW	0	60
424	NE	Adult Female	0	1	PE	0	60
424	NE	Adult Female	0	1	PE	0	60
424	NE	Adult Female	0	1	PE	0	45
435	TN	Adult Female	1	0	CT	60	0
435	TN	Adult Female	1	0	CT	60	0
435	TN	Adult Female	1	0	PR	0	15
435	TN	Adult Female	1	0	FW	30	0
435	TN	Adult Female	1	0	Juv 4	15	0
436	FW	Adult Female	0	1	TN	0	5
436	FW	Adult Female	0	1	TN	0	45
436	FW	Adult Female	0	1	TN	0	45
437	PE	Adult Female	1	0	NE	60	0
437	PE	Adult Female	1	0	NE	60	0
437	PE	Adult Female	1	0	NE	40	0
437	PE	Adult Female	1	0	NE	30	0
437	PE	Adult Female	2	0	NE	25	0
437	PE	Adult Female	0	1	NE	0	25
439	NE	Adult Female	1	1	PE	15	5
439	NE	Adult Female	0	1	PE	0	10
439	NE	Adult Female	1	0	TN	30	0
439	NE	Adult Female	1	0	TN	60	0
439	NE	Adult Female	1	0	TN	60	0
439	NE	Adult Female	1	0	TN	60	0
439	NE	Adult Female	1	0	TN	60	0
439	NE	Adult Female	1	0	TN	60	0
442	CH	Adult Female	0	1	Juv 4	0	30
442	CH	Adult Female	1	0	NE	5	0
442	CH	Adult Female	1	0	NE	60	0
442	CH	Adult Female	1	0	NE	60	0
442	CH	Adult Female	1	0	NE	5	0
473	CH	Adult Female	1	0	TN	15	0
473	CH	Adult Female	1	0	TN	60	0
473	CH	Adult Female	1	0	TN	60	0
473	CH	Adult Female	1	0	TN	60	0
474	FW	Adult Female	0	1	Juv 4	0	10
474	FW	Adult Female	0	1	NE	0	60
474	FW	Adult Female	0	1	NE	0	60
474	FW	Adult Female	0	1	NE	0	60
474	FW	Adult Female	0	1	NE	0	60
480	CH	Adult Female	1	0	NE	10	0
482	PE	Adult Female	0	1	Juv 3	0	60
482	PE	Adult Female	0	1	Juv 3	0	20
482	PE	Adult Female	0	1	Juv 3	0	45
483	CT	Adult Female	0	1	Juv 4	30	0
483	CT	Adult Female	1	1	Juv 4	10	50
483	CT	Adult Female	0	1	Juv 4	0	60
483	CT	Adult Female	0	1	Juv 4	0	60
483	CT	Adult Female	0	1	Juv 4	0	60
483	CT	Adult Female	0	1	Juv 4	0	60
483	CT	Adult Female	0	1	Juv 4	0	60
483	CT	Adult Female	0	1	Juv 4	0	20
483	CT	Adult Female	0	1	Juv 4	0	60
495	TN	Adult Female	0	1	Juv 2	0	40
495	TN	Adult Female	0	1	Juv 2	0	60
495	TN	Adult Female	0	1	Juv 2	0	60
495	TN	Adult Female	0	1	Juv 2	0	20
495	TN	Adult Female	1	0	Juv 2	40	0
495	TN	Adult Female	1	0	Juv 2	60	0
495	TN	Adult Female	1	0	Juv 2	60	0
495	TN	Adult Female	1	0	Juv 2	60	0
495	TN	Adult Female	1	0	Juv 2	60	0
501	PE	Adult Female	1	0	Juv 3	40	0
501	PE	Adult Female	1	0	Juv 3	60	0
501	PE	Adult Female	1	0	Juv 3	60	0
501	PE	Adult Female	1	0	Juv 3	60	0
501	PE	Adult Female	1	0	Juv 3	60	0
501	PE	Adult Female	1	0	Juv 3	60	0
501	PE	Adult Female	1	0	Juv 3	60	0
501	PE	Adult Female	1	0	Juv 3	60	0
501	PE	Adult Female	1	0	Juv 3	60	0
504	SS	Adult Female	0	1	Juv 4	0	60
504	SS	Adult Female	0	1	Juv 4	0	60
504	SS	Adult Female	0	1	Juv 4	0	60
504	SS	Adult Female	0	1	Juv 4	0	60
504	SS	Adult Female	0	1	Juv 4	0	60
504	SS	Adult Female	0	1	Juv 4	0	60
504	SS	Adult Female	0	1	Juv 4	0	60
504	SS	Adult Female	0	1	Juv 4	0	60
513	CH	Adult Female	1	0	Juv 1	60	0
513	CH	Adult Female	1	0	Juv 1	60	0
513	CH	Adult Female	1	0	Juv 1	60	0
513	CH	Adult Female	1	0	Juv 1	60	0
513	CH	Adult Female	1	0	Juv 1	60	0
513	CH	Adult Female	1	0	Juv 1	60	0
513	CH	Adult Female	1	0	Juv 1	60	0
513	CH	Adult Female	1	0	Juv 1	60	0
513	CH	Adult Female	1	0	Juv 1	60	0
535	KJ	Adult Male	0	1	ZU	0	60
535	KJ	Adult Male	0	1	ZU	0	60
535	KJ	Adult Male	0	1	ZU	0	60
535	KJ	Adult Male	0	1	ZU	0	60
535	KJ	Adult Male	0	1	ZU	0	60
535	KJ	Adult Male	0	1	ZU	0	60
535	KJ	Adult Male	0	1	ZU	0	60
535	KJ	Adult Male	0	1	ZU	0	60
535	KJ	Adult Male	0	1	ZU	0	60
535	KJ	Adult Male	0	1	ZU	0	60
537	CT	Adult Female	0	1	NE	0	60
537	CT	Adult Female	0	2	NE	0	25
537	CT	Adult Female	0	1	NE	0	60
537	CT	Adult Female	0	1	NE	0	60
537	CT	Adult Female	0	1	NE	0	15
539	SS	Adult Female	0	1	Juv 4	0	5
539	SS	Adult Female	0	1	Juv 4	0	60
539	SS	Adult Female	0	1	Juv 4	0	60
539	SS	Adult Female	0	1	Juv 4	0	60
539	SS	Adult Female	0	1	Juv 4	0	60
539	SS	Adult Female	0	1	Juv 4	0	60
539	SS	Adult Female	0	1	Juv 4	0	60
539	SS	Adult Female	0	1	Juv 4	0	15
540	ZU	Adult Female	0	1	KJ	0	60
540	ZU	Adult Female	0	1	KJ	0	60
540	ZU	Adult Female	0	1	KJ	0	60
540	ZU	Adult Female	0	1	KJ	0	60
540	ZU	Adult Female	0	1	KJ	0	60
543	CH	Adult Female	1	0	PR	2	0
543	CH	Adult Female	1	0	SS	2	0
544	PR	Adult Female	1	0	Juv 4	30	0
545	SS	Adult Female	0	1	Juv 3	0	5
545	SS	Adult Female	0	1	Juv 3	0	60
545	SS	Adult Female	0	1	Juv 3	0	60
545	SS	Adult Female	0	1	Juv 3	0	60
545	SS	Adult Female	0	1	Juv 3	0	60
545	SS	Adult Female	0	1	Juv 3	0	60
547	AU	Adult Female	0	1	ZU	0	30
547	AU	Adult Female	0	1	ZU	0	60
547	AU	Adult Female	0	1	ZU	0	60
547	AU	Adult Female	1	1	ZU	2	50
547	AU	Adult Female	0	1	ZU	0	60
547	AU	Adult Female	0	1	ZU	0	60
547	AU	Adult Female	0	1	ZU	0	10
548	FW	Adult Female	0	1	Juv 2	0	45
549	TN	Adult Female	1	0	Juv 4	15	0
549	TN	Adult Female	0	1	NE	0	15
549	TN	Adult Female	0	1	NE	0	60
549	TN	Adult Female	0	1	NE	0	60
549	TN	Adult Female	0	1	NE	0	60
549	TN	Adult Female	0	1	NE	0	60
549	TN	Adult Female	0	1	NE	0	60
552	NE	Adult Female	1	0	Juv 3	60	0
552	NE	Adult Female	1	0	Juv 3	30	0
552	NE	Adult Female	1	0	CH	15	0
552	NE	Adult Female	1	0	CH	60	0
552	NE	Adult Female	1	0	CH	60	0
552	NE	Adult Female	1	0	CH	60	0
559	TN	Adult Female	1	0	PE	60	0
559	TN	Adult Female	1	0	PE	60	0
559	TN	Adult Female	1	0	PE	60	0
559	TN	Adult Female	1	0	PE	60	0
559	TN	Adult Female	1	0	PE	60	0
559	TN	Adult Female	1	0	PE	60	0
565	NE	Adult Female	0	1	Juv 3	0	60
565	NE	Adult Female	1	1	Juv 3	10	60
565	NE	Adult Female	1	1	Juv 3	5	55
565	NE	Adult Female	0	1	Juv 3	0	20
565	NE	Adult Female	0	1	Juv 3	0	60
568	PR	Adult Female	0	1	Juv 3	0	3
577	CH	Adult Female	0	1	Juv 1	0	60
577	CH	Adult Female	0	1	Juv 1	0	45
584	NE	Adult Female	1	0	PE	60	0
585	TN	Adult Female	0	1	Juv 3	0	3
585	TN	Adult Female	0	1	Juv 3	0	3
589	NE	Adult Female	0	1	Juv 3	0	20
589	NE	Adult Female	0	1	Juv 3	0	60
589	NE	Adult Female	0	1	Juv 3	0	60
589	NE	Adult Female	0	1	Juv 3	0	60
589	NE	Adult Female	0	1	Juv 3	0	60
589	NE	Adult Female	0	1	Juv 3	0	60
589	NE	Adult Female	0	1	Juv 3	0	60
